# Supplementary material for: Exploiting glycan topography for computational design of Env glycoprotein antigenicity
Source: PLoS Comput Biol. 2018 Apr 20;14(4):e1006093. doi: 10.1371/journal.pcbi.1006093 (PMC5931682; doi:10.1371/journal.pcbi.1006093)
Supplement: S3 File — (ZIP) [file pcbi.1006093.s003.zip]

Archive with 20 entries (16 files):
- S6_file_Codes/Codes/
- S6_file_Codes/Codes/AABoolen.m
- S6_file_Codes/Codes/BackgroundModel_newBoolen.m
- S6_file_Codes/Codes/Bayesian_MCMCSVR_license.txt
- S6_file_Codes/Codes/Bayesian_MCMCSVR_main1.m
- S6_file_Codes/Codes/Bayesian_MCMCSVR_main2.m
- S6_file_Codes/Codes/example_BG/
- S6_file_Codes/Codes/example_BG/SVRBG_glycan_PGT121.mat
- S6_file_Codes/Codes/example_TM/
- S6_file_Codes/Codes/example_TM/SVRTrainModel_glycan_PGT121.mat
- S6_file_Codes/Codes/Glycan_NAbNNAb_fingerprint.mat
- S6_file_Codes/Codes/GlycoModel_jobSub.sh
- S6_file_Codes/Codes/MCMCSVR_GlycanSeqModel.xlsx
- S6_file_Codes/Codes/MutualExclusiveGG.xlsx
- S6_file_Codes/Codes/NsiteOptim.m
- S6_file_Codes/Codes/README
- S6_file_Codes/Codes/Results/
- S6_file_Codes/Codes/SearchOptimalSol.m
- S6_file_Codes/Codes/StericEffect.m
- S6_file_Codes/Codes/SVR_VarSelect_newBoolen.m
