# Supplementary material for: Exploiting glycan topography for computational design of Env glycoprotein antigenicity
Source: PLoS Comput Biol. 2018 Apr 20;14(4):e1006093. doi: 10.1371/journal.pcbi.1006093 (PMC5931682; doi:10.1371/journal.pcbi.1006093)
Supplement: S3 File — (ZIP) [file pcbi.1006093.s003.zip › S6_file_Codes/Codes/AABoolen.m]

function AAVect=AABoolen(AA)
    AAVect=zeros(size(AA,1),size(AA,2)*21);
    for i=1:size(AA,1)
        for j=1:size(AA,2)
            tmp=zeros(1,21);
            tmp(1,AA(i,j)+1)=1;
            AAVect(i,((j-1)*21)+1:j*21)=tmp;
        end
    end
end
