# Supplementary material for: Exploiting glycan topography for computational design of Env glycoprotein antigenicity
Source: PLoS Comput Biol. 2018 Apr 20;14(4):e1006093. doi: 10.1371/journal.pcbi.1006093 (PMC5931682; doi:10.1371/journal.pcbi.1006093)
Supplement: S3 File — (ZIP) [file pcbi.1006093.s003.zip › S6_file_Codes/Codes/BackgroundModel_newBoolen.m]

function [ParaNsite,aveNsiteProb,Variables]=BackgroundModel_newBoolen(Factor,Response,Variables,tolRun,permut,range,varargin)
%   o Factor:       A matrix of factor array (ector matrix)
%   o Response:     Responses (vector matrix) 
%   o Variables;    The list of variables
%   o tolRun:       Total cycle of MCMC runs
%   o permut:       permutation cycle in order to get a distribution of each Nsite probability
%   o range:        The range for Boolen vector
%   o useSA:        Either apply simulated annealing algorithm or not
%   o IniTmp:       Initial temperature
%   o FinalTmp:     Final temperature
%   o svmpara:      SVM parameters

%parsing the variables
p = inputParser;
addRequired(p,'Factor',@ismatrix);
addRequired(p,'Response',@ismatrix);
addRequired(p,'Variables',@ismatrix);
addRequired(p,'tolRun',@ismatrix);
addRequired(p,'permut',@ismatrix);
addRequired(p,'range',@ismatrix);
addParamValue(p,'useSA',0,@isnumeric);
addParamValue(p,'IniTmp',100,@isnumeric);
addParamValue(p,'FinalTmp',0.01,@isnumeric);
addParamValue(p,'svmpara','-s 4 -t 0 -c 1 -v 10 -q',@ischar);
p.KeepUnmatched = true;
parse(p,Factor,Response,Variables,tolRun,permut,range,varargin{:});
rng('shuffle'); 

ParaNsite=[];%Record probabilities of each permutation for each Nsite
JointPCollect=[];

for time=1:permut
    %Shuffling the antibody profiling
    newInd=randperm(length(Response));
    NewResponse=Response(newInd);

    [ProbTable,EvolveMSE,probability,Tseries,Variables,probList]=SVR_VarSelect_newBoolen(Factor,NewResponse,Variables,tolRun,range,...
        'useSA',p.Results.useSA,'IniTmp',p.Results.IniTmp,'FinalTmp',p.Results.FinalTmp,'svmpara',p.Results.svmpara);
    ParaNsite=[ParaNsite;probability];
    clear Tseries EvolveMSE selected NewFactor probList;
end
aveNsiteProb=mean(ParaNsite);
end
