# Supplementary material for: Exploiting glycan topography for computational design of Env glycoprotein antigenicity
Source: PLoS Comput Biol. 2018 Apr 20;14(4):e1006093. doi: 10.1371/journal.pcbi.1006093 (PMC5931682; doi:10.1371/journal.pcbi.1006093)
Supplement: S3 File — (ZIP) [file pcbi.1006093.s003.zip › S6_file_Codes/Codes/Bayesian_MCMCSVR_main1.m]

%++++++++++++++++++++++++++++++++++++++++++++++++++++++++++++++++++++++++++
%Construct Bayesian MCMCSVR model for defining glycan and protein residue determinants 
%against differen antibodies 
%
%++++++++++++++++++++++++++++++++++++++++++++++++++++++++++++++++++++++++++

addpath(genpath('./'));
%Arguments:ab, model, class, folder_BG, folder_TM (for running bsub in the cluster)
%ab:Indicate which Ab
ab='PGT121';
%model:Consider glycan only, seq only, or glycan&seq
model='glycanSeq';
%class:TM (True model)or BG (background shuffling model)
class='TM';
%folder_BG:where to save BG model
folder_BG='example_BG';
%folder_TM:where to save TM model
folder_TM='example_TM';

%Loading all data from gp120 proteins(sequence,glycan occupancy,ELISA binding)
load('Glycan_NAbNNAb_fingerprint.mat');

%Sort by ID
GP120_Glyco_rc_filter0=sortrows(GP120_Glyco_rc_filter0,{'ID'},{'ascend'});
Antigenicity_r_filter=sortrows(Antigenicity_r_filter,{'ID'},{'ascend'});
gp120AA=sortrows(gp120AA,{'ID'},{'ascend'});

NsiteList=strrep(GP120_Glyco_rc_filter0.Properties.VariableNames(3:end),'_','.');
RowName=GP120_Glyco_r_filter0.Properties.RowNames;
AAlist=gp120AA.Properties.VariableNames(2:end);
AbList=strrep(Antigenicity_r_filter.Properties.VariableNames(2:end),'Ab_','');

Nsite=table2array(GP120_Glyco_rc_filter0(RowName,3:end));
Response=table2array(Antigenicity_r_filter(RowName,2:end));
AA=table2array(gp120AA(RowName,2:end));

%Remove the columns with flat values Reduce the complex
g_ind_remove=find(sum(Nsite~=0)<4);%remove sparce columns
a_ind_remove=find(sum((AA-repmat(median(AA),size(AA,1),1))~=0)<4);
Nsite(:,g_ind_remove)=[];
AA(:,a_ind_remove)=[];
NsiteList(g_ind_remove)=[];
AAlist(a_ind_remove)=[];
AAVect=AABoolen(AA);

%Input normalization
NozResponse=(Response-repmat(min(Response),size(Response,1),1))./repmat((max(Response)-min(Response)),size(Response,1),1)*100;
NaiteAA=[Nsite,AAVect];

svmpara='-s 4 -t 0 -c 0.75 -v 10 -e 0.1 -q';
cycle=100000;
FinalTmp=0.01;
BGcycle=10;
Res=NozResponse(:,find(ismember(AbList,ab)));

if strcmp(model,'glycan')
	if strcmp(class,'TM')
		[ProbTable,EvolveMSE,probability_model,Tseries,Variables_model,probList]=SVR_VarSelect_newBoolen(Nsite,Res,NsiteList,cycle,[],'useSA',1,'IniTmp',10,'FinalTmp',FinalTmp,'svmpara',svmpara);
		save(strcat('./',folder_TM,'/SVRTrainModel_glycan_',ab), 'probability_model', 'Variables_model', 'ProbTable', 'EvolveMSE','probList');
	else
		[ParaNsite_bg,aveNsiteProb_bg,Variables_bg]=BackgroundModel_newBoolen(Nsite,Res,NsiteList,cycle,BGcycle,[],'useSA',1,'IniTmp',10,'FinalTmp',FinalTmp,'svmpara',svmpara);
		save(strcat('./',folder_BG,'/SVRBG_glycan_', ab), 'ParaNsite_bg', 'aveNsiteProb_bg', 'Variables_bg');
	end
elseif strcmp(model,'seq')
	if strcmp(class,'TM')
		[ProbTable_AA,EvolveMSE_AA,probability_model_AA,Tseries_AA,Variables_model_AA,probList_AA]=SVR_VarSelect_newBoolen(AAVect,Res,AAlist,cycle,[1,220],'useSA',1,'IniTmp',10,'FinalTmp',FinalTmp,'svmpara',svmpara);
		save(strcat('./',folder_TM,'/SVRTrainModel_seq_', ab), 'probability_model_AA', 'Variables_model_AA', 'ProbTable_AA', 'EvolveMSE_AA','probList_AA');
	else
		[ParaNsite_bg_AA,aveNsiteProb_bg_AA,Variables_bg_AA]=BackgroundModel_newBoolen(AAVect,Res,AAlist,cycle,BGcycle,[1,220],'useSA',1,'IniTmp',10,'FinalTmp',FinalTmp,'svmpara',svmpara);
		save(strcat('./',folder_BG,'/SVRBG_seq_', ab), 'ParaNsite_bg_AA', 'aveNsiteProb_bg_AA', 'Variables_bg_AA');
	end
else
	if strcmp(class,'TM')
		[ProbTable_com,EvolveMSE_com,probability_model_com,Tseries_com,Variables_model_com,probList_com]=SVR_VarSelect_newBoolen(NaiteAA,Res,[NsiteList,AAlist],cycle,[79,298],'useSA',1,'IniTmp',10,'FinalTmp',FinalTmp,'svmpara',svmpara);
		save(strcat('./',folder_TM,'/SVRTrainModel_glycan_seq_', ab), 'probability_model_com', 'Variables_model_com', 'ProbTable_com', 'EvolveMSE_com','probList_com');
	else
		[ParaNsite_bg_com,aveNsiteProb_bg_com,Variables_bg_com]=BackgroundModel_newBoolen(NaiteAA,Res,[NsiteList,AAlist],cycle,BGcycle,[79,298],'useSA',1,'IniTmp',10,'FinalTmp',FinalTmp,'svmpara',svmpara);
		save(strcat('./',folder_BG,'/SVRBG_glycan_seq_', ab), 'ParaNsite_bg_com', 'aveNsiteProb_bg_com', 'Variables_bg_com');
	end
end
