# Supplementary material for: Exploiting glycan topography for computational design of Env glycoprotein antigenicity
Source: PLoS Comput Biol. 2018 Apr 20;14(4):e1006093. doi: 10.1371/journal.pcbi.1006093 (PMC5931682; doi:10.1371/journal.pcbi.1006093)
Supplement: S3 File — (ZIP) [file pcbi.1006093.s003.zip › S6_file_Codes/Codes/Bayesian_MCMCSVR_main2.m]

%++++++++++++++++++++++++++++++++++++++++++++++++++++++++++++++++++++++++++
%Identify the optimal combinations of the glycosylation sites in a given immunogen 
%to exhibit ideal antibody bingind profilings (single or miltiple antibody bindings) 
%
%++++++++++++++++++++++++++++++++++++++++++++++++++++++++++++++++++++++++++
addpath(genpath('./'));
load('Glycan_NAbNNAb_fingerprint.mat');

%Sort by ID
GP120_Glyco_rc_filter0=sortrows(GP120_Glyco_rc_filter0,{'ID'},{'ascend'});
ExpGP120_Glyco_rc_filter=sortrows(ExpGP120_Glyco_rc_filter,{'ID'},{'ascend'});
Antigenicity_r_filter=sortrows(Antigenicity_r_filter,{'ID'},{'ascend'});
VarLoop_r_filter=sortrows(VarLoop_r_filter,{'ID'},{'ascend'});
%Prediction model para
paraPred='-s 4 -t 0 -c 1 -q';
%Starting from a reference sequence MF535.W0M.ENV.D11
SeqName='10|A|MF535.W0M.ENV.D11';

CanSitesSingleTable = readtable('./MCMCSVR_GlycanSeqModel.xlsx','ReadRowNames',1,'Sheet','CanSites');
CanSitesSingleTable=CanSitesSingleTable(:,find(~cellfun(@isempty,regexp(CanSitesSingleTable.Properties.VariableNames,'N'))));%Consider glycan only
NsiteList=CanSitesSingleTable.Properties.VariableNames;
RowName=GP120_Glyco_r_filter0.Properties.RowNames;
AbList=strrep(Antigenicity_r_filter.Properties.VariableNames(2:end),'Ab_','');
VloopList=VarLoop_r_filter.Properties.VariableNames(2:11);

Nsite=table2array(GP120_Glyco_r_filter0(RowName,NsiteList));
CsusNsite=table2array(ExpGP120_Glyco_r_filter(RowName,NsiteList));
Response=table2array(Antigenicity_r_filter(RowName,2:end));
Vloop=table2array(VarLoop_r_filter(RowName,2:11));
ref_ori=table2array(ExpGP120_Glyco_rc_filter(SeqName,3:end));
%Consider the steric hindrance causing by the pairs of the glycans
[num_MEgg,text_MEgg,all_MEgg]=xlsread('.\MutualExclusiveGG.xlsx');
GG={};%The list of paired glycans showing mutual excslusion
GGr={};
for i=2:length(all_MEgg)
   g1=strrep(all_MEgg{i,1},'_','.'); 
   g2=strrep(all_MEgg{i,2},'_','.'); 
   GG=horzcat(GG,strcat(g1,'-',g2));
   %GGr=horzcat(GGr,abs(all_MEgg{i,3}));%Original r
   GGr=horzcat(GGr,abs(all_MEgg{i,6}));%Improved r
end
MEgg = containers.Map(GG,GGr);

%%%%%%%%%%%
%Single antibody optimization
TargetAb='PGT121';
CombIndex=1;
tolRun=100000;
[CurtglyProfile,EvolvePred,Probability,Variable,Tseries,Strong_compare,probList]=SearchOptimalSol...
    ({TargetAb},CombIndex,ref_ori,[],CanSitesSingleTable,Nsite,NsiteList,RowName,Response,AbList,Vloop,VloopList,tolRun,MEgg,'./Results/',...
    'IndFea',0,'useSA',1,'IniTmp',10,'FinalTmp',0.01,'svmpara',paraPred,'showplot',1);
Table=array2table(Probability,'VariableNames',strrep(Variable,'.','_'),'RowNames',{'Prob'});
[newPattern,firstPattern]=StericEffect(ref_ori,NsiteList,CsusNsite,Probability,Variable,MEgg,CanSitesSingleTable,{TargetAb},AbList,CombIndex,Nsite,Response,'svmpara',paraPred);

%%%%%%%%%%%
%Consider mutual optimal solution. 
%Provide the example here. We want to design the immunogens to improve
%PGT121 and impair PGT128 binding, and vice versa
Combination={{'PGT121','PGT128'},{'PGT121','PGT128'}};
Combination_dir=[[1,-1];[-1,1]];
tolRun=100000;
for c=1:length(Combination)
    [CurtglyProfile,EvolvePred,Probability,Variable,Tseries,Compare,probList]=SearchOptimalSol...
        (Combination{c},Combination_dir(c,:),ref_ori,[],CanSitesSingleTable,Nsite,NsiteList,RowName,Response,AbList,Vloop,VloopList,tolRun,MEgg,'./Results/',...
        'IndFea',0,'useSA',1,'IniTmp',10,'FinalTmp',0.01,'svmpara',paraPred,'showplot',1);
    Table=array2table(Probability,'VariableNames',strrep(Variable,'.','_'),'RowNames',{'Prob'});
    [newPattern,firstPattern]=StericEffect(ref_ori,NsiteList,CsusNsite,Probability,Variable,MEgg,CanSitesSingleTable,Combination{c},AbList,Combination_dir(c,:),Nsite,Response,'svmpara',paraPred);
end
