# Supplementary material for: Exploiting glycan topography for computational design of Env glycoprotein antigenicity
Source: PLoS Comput Biol. 2018 Apr 20;14(4):e1006093. doi: 10.1371/journal.pcbi.1006093 (PMC5931682; doi:10.1371/journal.pcbi.1006093)
Supplement: S3 File — (ZIP) [file pcbi.1006093.s003.zip › S6_file_Codes/Codes/GlycoModel_jobSub.sh]

######################################
#Example of running bayesian MCMCSVR model (for defining glycan and protein residue determinants) in the linux cluster
######################################

#!/bin/bash
ParentDic="./"
Jobs=$ParentDic"/Jobs"
Sudtout=$ParentDic"/Studout"

folder=$1 #The folder '20150116'
cycle=$2  # The number of the cycle
usage=$3 #BG or TM
if [ ! $1 ] || [ ! $2 ] || [ ! $3 ] ; then
    echo 'Provide three arguments'
    exit 1
fi

for (( cy=1; cy<=$cycle; cy++ ));
do
	Path1='Output/'$folder/BG$cy'_r'
	Path2='Output/'$folder/TrainModel$cy
	if [ -d $Path1 ]; then
	    echo -n "The "$cy" cycle has done previously. Overwrite? (y/n) : "
	    read response
	    if [ "$response" == "y" ]; then
			rm -r $Path1 $Path2
			#echo "Exiting program."
	        #exit 1
	    fi
	    
	fi
	if [ ! -d 'Output/'$folder ]; then
	    mkdir 'Output/'$folder
	fi
	if [ ! -d $Path1 ]; then
	    mkdir $Path1
	fi
	if [ ! -d $Path2 ]; then
	    mkdir $Path2
	fi


	Abs=('B12' 'VRC01' '2G12' 'PGT121' 'PGT122' 'PGT123' 'PGT124' 'PGT125' 'PGT126' 'PGT127' 'PGT128' 'PGT135' 'PGT136' 'F105' '52D' 'A32');
	model=('glycan' 'seq' 'glycan_seq')
	folder_q="'"$folder"'"
	Path1_q="'"$Path1"'"
	Path2_q="'"$Path2"'"

	for ab in ${Abs[@]};
	do
		for t in ${model[@]};
		do
			if [ "$usage" = "TM" ];
			then
				file='SVRTrainModel_'$t'_'$ab'.mat'
				if [[ ! -e $Path2/$file ]]; 
				then
					tag='TM_'$ab'_'$t'_'$cy
					lsf='GlycoM_'$tag'.lsf'
					#Making lsf file
					echo -e '#!/bin/bash\n
					#BSUB -J GlycoM_'$tag'
					#BSUB -o '$Sudtout'/GlycoM_'$tag'_%J.out
					#BSUB -e '$Sudtout'/GlycoM_'$tag'_%J.err'> $Jobs/$lsf
					
					Nab="'"$ab"'"
					Nt="'"$t"'"
					class="'TM'"
					a='matlab -nodesktop -nosplash  -nodesktop  -r  "ab='$Nab';model='$Nt';class='$class';folder_BG='$Path1_q';folder_TM='$Path2_q';run('
					b="'./Bayesian_MCMCSVR_main1.m');"
					c='"'
					echo -e $a$b$c>> $Jobs/$lsf
					#bsub -q medium < $Jobs/$lsf
					bsub -q matlab < $Jobs/$lsf
				fi
			fi
			if [ "$usage" = "BG" ];
			then
				file='SVRBG_'$t'_'$ab'.mat'
				if [[ ! -e $Path1/$file ]]; 
				then
					tag='BG_'$ab'_'$t'_'$cy
					lsf='GlycoM_'$tag'.lsf'
					#Making lsf file
					echo -e '#!/bin/bash\n
					#BSUB -J GlycoM_'$tag'
					#BSUB -o '$Sudtout'/GlycoM_'$tag'_%J.out
					#BSUB -e '$Sudtout'/GlycoM_'$tag'_%J.err'> $Jobs/$lsf
					#BSUB -R rusage[mem=4000]'> $Jobs/$lsf
					
					Nab="'"$ab"'"
					Nt="'"$t"'"
					class="'BG'"
					a='matlab -nodesktop -nosplash  -nodesktop  -r  "ab='$Nab';model='$Nt';class='$class';folder_BG='$Path1_q';folder_TM='$Path2_q';run('
					b="'./Bayesian_MCMCSVR_main1.m');"
					c='"'
					echo -e $a$b$c>> $Jobs/$lsf
					#bsub -q medium < $Jobs/$lsf
					bsub -q matlab < $Jobs/$lsf
				fi
			fi
		done
	done 
done
