# Supplementary material for: Exploiting glycan topography for computational design of Env glycoprotein antigenicity
Source: PLoS Comput Biol. 2018 Apr 20;14(4):e1006093. doi: 10.1371/journal.pcbi.1006093 (PMC5931682; doi:10.1371/journal.pcbi.1006093)
Supplement: S3 File — (ZIP) [file pcbi.1006093.s003.zip › S6_file_Codes/Codes/MCMCSVR_GlycanSeqModel.xlsx]

## Sheet: CanSites
Row	N49	N88	N130	N133	N135	N136	N137	N138	N139	N139_1	N139_2	N139_3	N139_4	N139_6	N139_14	N140	N141	N142	N143	N144	N145	N146	N147	N149	N156	N160	N185	N186	N187	N187_1	N187_2	N187_3	N187_6	N187_8	N187_9	N187_10	N188	N197	N230	N234	N241	N262	N276	N289	N293	N295	N301	N332	N334
B12	0	1	0	0	1	0	1	0	0	0	0	0	0	0	1	0	1	1	0	0	0	0	0	1	1	1	1	0	1	1	1	1	0	0	0	1	1	0	0	0	1	1	0	0	0	0	0	0	0
VRC01	0	0	1	0	0	0	0	0	1	0	0	0	1	0	0	0	0	0	1	0	0	0	0	0	1	0	0	0	1	1	1	0	0	0	1	1	0	1	0	0	1	1	0	1	0	0	0	0	0
2G12	0	0	0	1	0	1	0	0	0	1	1	0	0	0	0	1	0	0	1	0	0	1	1	1	0	0	0	0	0	0	0	1	0	0	0	1	0	0	1	0	0	0	0	1	0	1	0	1	1
PGT121	0	0	1	0	0	0	1	0	1	0	0	0	1	1	1	0	1	0	1	0	0	0	1	0	0	0	0	0	1	0	1	1	0	1	0	1	0	0	0	0	0	1	0	0	0	1	0	1	1
PGT122	0	0	1	0	0	0	0	1	0	0	0	1	0	0	0	0	1	0	1	0	0	0	1	1	0	0	0	1	1	1	1	1	0	0	0	1	0	0	0	0	0	1	0	0	0	1	0	1	1
PGT123	0	0	1	0	0	0	1	0	1	0	0	0	1	0	0	0	1	0	1	0	0	0	1	0	0	0	0	1	1	1	1	1	0	0	0	1	0	0	0	0	0	0	0	0	0	1	0	1	1
PGT124	0	0	0	0	0	1	1	0	1	0	0	0	0	0	0	1	0	0	1	0	0	0	1	0	0	0	0	1	1	1	0	1	0	1	0	1	0	0	0	0	0	1	1	0	0	0	0	1	1
PGT125	0	1	0	0	0	0	0	0	0	1	0	1	1	0	1	0	1	0	1	1	0	1	0	0	1	0	0	0	0	1	0	0	0	0	0	0	1	1	0	0	1	0	0	0	0	0	0	1	1
PGT126	0	1	1	0	0	0	0	0	1	0	1	1	1	1	0	0	1	0	1	0	0	1	0	0	1	0	0	0	0	1	1	0	0	0	0	1	1	1	0	0	0	0	0	0	0	0	0	1	1
PGT127	0	1	0	0	0	0	0	0	0	0	0	1	1	0	0	0	1	0	1	1	0	1	0	0	0	0	0	0	0	1	0	1	0	0	0	0	0	0	0	0	0	0	0	0	0	0	0	1	1
PGT128	0	1	0	0	0	0	0	0	1	0	1	0	1	0	0	1	1	0	0	0	0	1	0	0	1	0	0	0	0	1	1	1	0	0	0	1	0	1	0	1	1	0	0	0	0	0	0	1	1
PGT135	0	0	0	0	0	0	1	1	1	0	0	0	0	0	0	0	1	0	1	1	0	0	1	0	0	0	0	0	1	0	1	0	0	1	0	1	1	0	0	0	0	1	0	0	0	0	1	1	0
PGT136	0	1	0	0	1	1	1	1	0	0	1	0	0	0	0	1	0	0	1	1	0	0	0	0	0	0	0	0	1	0	1	0	0	0	0	0	0	0	0	0	0	1	0	0	1	0	1	1	0
F105	0	0	0	1	0	1	1	0	0	0	0	0	0	1	0	0	0	1	0	0	0	1	0	1	0	1	0	0	0	0	1	0	0	0	1	1	0	1	1	0	0	1	0	0	0	0	1	0	0
52D	1	1	0	0	0	0	0	0	0	1	0	0	1	0	1	1	1	0	0	0	0	0	0	1	1	0	0	0	1	0	0	0	0	0	1	1	0	1	0	0	0	0	0	1	0	1	0	0	0
A32	1	0	1	0	0	0	1	0	1	0	1	1	0	0	0	1	0	0	0	0	0	0	0	0	0	0	0	0	1	0	1	0	1	0	0	1	0	1	0	0	0	0	0	0	0	0	0	0	1
[truncated: 249 more columns]

## Sheet: CanPvalue
Row	N49	N88	N130	N133	N135	N136	N137	N138	N139	N139_1	N139_2	N139_3	N139_4	N139_6	N139_14	N140	N141	N142	N143	N144	N145	N146	N147	N149	N156	N160	N185	N186	N187	N187_1	N187_2	N187_3	N187_6	N187_8	N187_9	N187_10	N188	N197	N230	N234	N241	N262	N276	N289	N293	N295	N301	N332	N334
B12	0.994612	0.00464172	0.998049	0.99919	4.56481e-08	0.999833	4.16287e-06	0.997427	0.99941	0.989187	0.999078	0.998262	0.998946	0.950261	1.39813e-09	0.653802	2.5143e-07	5.90484e-09	0.999962	0.787305	0.356161	0.99997	0.0252508	2.93349e-13	8.11835e-09	1.04796e-09	1.27333e-08	0.999741	0.00279895	2.6411e-11	9.21304e-13	3.02534e-13	0.0581124	0.998919	0.998834	4.64711e-11	3.10377e-09	0.999508	0.997464	0.996784	0.00459385	9.21072e-13	0.999848	0.998694	0.999976	0.992295	0.998975	0.995854	0.967486
VRC01	0.184155	0.988994	5.24703e-06	0.998301	0.99975	0.651066	0.0402486	0.998336	3.33145e-10	0.998276	0.999704	0.999318	8.65441e-10	0.965553	0.998864	0.999959	0.997572	0.998894	0.00116894	0.999543	0.998904	0.786686	0.997657	0.99993	1.78232e-05	0.999485	0.98815	0.997833	3.13648e-07	4.75498e-10	1.35675e-10	0.998169	0.175404	0.700482	1.25895e-06	4.91248e-10	0.998074	6.32589e-10	0.993742	0.999429	0.000264878	6.29747e-06	0.996302	0.00231619	0.999912	0.151829	0.766032	0.998127	0.999004
2G12	0.999172	0.999464	0.998965	1.79801e-09	0.23137	1.60778e-08	0.0571354	0.989082	0.978299	1.96953e-08	8.06322e-09	0.999354	0.999577	0.999669	0.998224	3.1298e-09	0.51519	0.67065	3.89926e-06	0.969157	0.755276	1.43336e-08	7.25455e-12	4.25039e-14	0.995332	0.143532	0.999389	0.993837	0.99443	0.993791	0.998545	4.15545e-07	0.881728	0.998635	0.999899	2.25718e-08	0.978133	0.988805	1.16235e-10	0.997859	0.999075	0.979403	0.987023	0.004635	0.894742	1.39545e-13	0.0684891	4.14308e-11	1.89245e-10
PGT121	0.166149	0.999536	0.000976208	0.99345	0.996282	0.999718	2.47034e-10	0.999654	3.95349e-13	0.905807	0.999892	0.997575	4.05861e-06	5.09838e-05	7.86155e-06	0.997618	4.74451e-06	0.997294	2.30112e-06	0.999256	0.999319	0.999946	7.58566e-08	0.972677	0.990434	0.0923683	0.999863	0.991634	4.32031e-09	0.0796259	3.19074e-11	1.80741e-10	0.295091	1.08383e-07	0.998892	8.32409e-11	0.99573	0.995078	0.997482	0.999399	0.994019	4.57563e-06	0.920717	0.997854	0.999999	4.99634e-09	0.994502	1.13254e-09	1.51356e-08
PGT122	0.997509	0.988505	2.95149e-10	0.986275	0.999603	0.999266	0.954462	5.76891e-09	0.950495	0.999111	0.998887	0.000126956	0.879357	0.873403	0.583924	0.997466	2.73193e-12	0.999877	1.52565e-09	0.999688	0.996916	0.999974	1.15353e-12	0.0012338	0.999504	0.958883	0.998155	8.47607e-05	3.55494e-07	1.08435e-09	4.88565e-11	2.33231e-11	0.0334458	0.989971	0.984207	4.85295e-09	0.996894	0.998877	0.998254	0.997852	0.998358	4.75249e-05	0.998895	0.99932	0.999983	9.511e-10	0.0288166	4.31745e-12	1.49289e-08
PGT123	0.999171	0.999436	5.64668e-10	0.942348	0.999142	0.999564	5.86092e-11	0.996635	3.31846e-13	0.998821	0.995709	0.999453	1.94671e-07	0.999593	0.564698	0.999867	2.74237e-08	0.998901	1.08005e-10	0.999657	0.998925	0.967939	2.38852e-09	0.423567	0.999839	0.997389	0.977899	2.92103e-09	1.46754e-07	4.86361e-10	9.67651e-12	9.43849e-13	0.452755	0.996575	0.999487	1.95485e-11	0.0568667	0.999421	0.998923	0.98988	0.999077	0.0440778	0.095246	0.911593	0.999961	5.17798e-05	0.999519	3.06079e-10	7.22121e-13
PGT124	0.334059	0.996814	0.190198	0.994817	0.997486	0.00266513	0.00137573	0.99635	3.44401e-09	0.996283	0.94994	0.999331	0.998756	0.998581	0.99943	1.91032e-09	0.637899	0.993249	6.87793e-07	0.0140405	0.999605	0.999615	9.72169e-12	0.992934	0.969537	0.204167	0.999856	6.77626e-11	3.36748e-08	1.24727e-06	0.520821	7.3746e-10	0.99904	9.31527e-06	0.89998	2.65419e-09	0.998123	0.979315	0.0757738	0.503766	0.999519	6.97423e-10	9.15975e-10	0.990262	0.999524	0.68145	0.0535104	7.52499e-10	3.35577e-15
PGT125	0.998351	8.80004e-13	0.998916	0.995138	0.999055	0.998251	0.998693	0.999144	0.981476	7.8187e-08	0.999328	2.8373e-08	1.30947e-07	0.99927	4.77316e-09	0.999891	5.25804e-11	0.999775	1.68929e-09	4.77731e-10	0.974782	3.92675e-10	0.999844	0.999874	6.17087e-10	0.999547	0.990252	0.242922	0.999528	2.44918e-11	0.994155	0.0602371	0.999856	0.998865	0.499167	0.999822	3.33391e-06	2.41185e-05	0.995763	0.999412	0.00133497	0.942307	0.997473	0.128475	0.0147057	0.889613	0.999176	2.407e-10	6.14524e-15
PGT126	0.999959	2.82538e-07	3.42681e-08	0.983211	0.999275	0.998866	0.999764	0.999183	8.37892e-06	0.999632	2.07015e-10	1.07416e-08	4.43575e-12	0.000449123	0.99985	0.999923	7.60026e-10	0.999523	6.48425e-11	0.999948	0.998865	4.81754e-05	0.998769	0.0740473	0.000188014	0.999959	0.0909236	0.996087	0.999908	2.11228e-09	7.74258e-11	0.996218	0.993998	0.998378	0.999507	1.21596e-08	2.50098e-09	4.44608e-07	0.993861	0.994805	0.78655	0.991452	0.999136	0.998567	0.52442	0.999109	0.997265	9.93895e-13	1.5631e-11
PGT127	0.999864	2.26814e-11	0.99557	0.0589853	0.999239	0.999054	0.999764	0.996821	0.35732	0.999736	0.99568	1.12324e-09	2.47909e-08	0.997906	0.992167	0.999506	4.78689e-09	0.999713	1.92407e-09	0.000344429	0.968948	3.39186e-09	0.999882	0.990127	0.998917	0.999002	0.993552	0.998223	0.999997	3.27328e-09	0.999296	8.16983e-08	0.998507	0.999401	0.999399	0.264833	0.645404	0.903622	0.991557	0.997959	0.997607	0.488149	0.999678	0.994395	0.34866	0.983983	0.996503	2.002e-10	6.13871e-13
PGT128	0.999971	0.000863681	0.995262	0.997828	0.999705	0.967845	0.999687	0.152017	5.47354e-13	0.895077	4.07104e-09	0.307539	5.65486e-07	0.998722	0.999825	1.16445e-05	5.09553e-06	0.999216	0.0170128	0.999917	0.978448	4.82115e-12	0.998439	0.99875	1.236e-05	0.998591	0.261775	0.99713	0.999953	4.59964e-05	1.21309e-09	1.25219e-12	0.990588	0.994443	0.999583	1.72953e-09	0.994433	2.0663e-09	0.997797	6.38738e-09	0.000942995	0.896557	0.999855	0.988237	0.940106	0.999353	0.99917	3.06142e-10	1.88358e-11
PGT135	0.999331	0.998172	0.999634	0.997129	0.994061	0.998928	1.33161e-07	5.1985e-08	2.96552e-17	0.985002	0.999798	0.999676	0.998667	0.998944	0.99984	0.864129	0.00075929	0.99864	6.78472e-08	4.70594e-10	0.999808	0.226733	4.94193e-10	0.947425	0.999063	0.995776	0.999643	0.996202	9.02313e-10	0.995273	8.51808e-10	0.768677	0.995865	0.00189331	0.992988	3.43282e-06	7.26586e-07	0.982544	0.999336	0.998154	0.997652	4.7086e-10	0.996322	0.982862	0.24884	0.999967	7.08164e-09	1.48417e-12	0.964663
PGT136	0.998839	0.00182455	0.999809	0.999779	2.02406e-06	2.63069e-10	4.21457e-09	2.85397e-13	0.848345	0.997056	2.60457e-12	0.992467	0.999443	0.999981	0.948678	0.00943395	0.999396	0.999935	4.99853e-12	1.77221e-08	0.681707	0.999621	0.971361	0.999198	0.999009	0.999047	0.99883	0.997633	1.00267e-07	0.999524	2.01167e-11	0.988724	0.011664	0.998739	0.999254	0.998665	0.999911	0.998888	0.981281	0.999834	0.998929	4.45696e-10	0.995818	0.997146	0.00108902	0.996822	6.84825e-09	4.17958e-11	0.996766
F105	0.992783	0.91911	0.884983	8.11424e-07	0.999333	0.00409886	5.15869e-14	0.996594	0.96769	0.998967	0.0300268	0.016421	0.993208	1.14043e-05	0.999711	0.99371	0.999847	8.36563e-10	0.999638	0.99913	0.997577	6.54592e-09	0.850489	0.00239092	0.996259	2.65712e-11	0.999722	0.999669	0.0216772	0.999041	5.48778e-10	0.999196	0.940526	0.99911	1.00947e-07	0.0019355	0.999216	7.98769e-11	7.22116e-05	0.997974	0.999158	8.23181e-13	0.995398	0.997203	0.998899	0.998041	7.04786e-05	0.994134	0.985622
52D	6.74604e-08	5.76988e-07	0.999849	0.999575	0.519369	0.99934	0.999516	0.997508	0.998564	8.07415e-13	0.116984	0.0239756	3.92726e-09	0.998086	6.12993e-10	0.000496602	1.14317e-10	0.999591	0.999108	0.996428	0.339227	0.999981	0.987401	6.16826e-15	3.17262e-11	0.998804	0.999843	0.998974	3.51619e-10	0.997658	0.991146	0.869814	0.753778	0.996175	2.35442e-06	1.80027e-10	0.999147	6.18684e-05	0.988613	0.998617	0.998393	0.14199	0.997623	4.30391e-12	0.45753	2.79639e-06	0.98138	0.0146988	0.992806
A32	2.93299e-11	0.999866	0.000244911	0.999836	0.0215566	0.999328	4.92528e-07	0.999126	3.01637e-10	0.999197	0.00416513	0.000369613	0.999361	0.992051	0.995161	3.77701e-08	0.998648	0.995779	0.0165249	0.992414	0.988956	0.99987	0.999647	0.999391	0.193683	0.184001	0.252016	0.998268	0.00449574	0.996617	2.93579e-09	0.97643	0.00143477	0.99613	0.999651	0.00246595	0.998388	1.7282e-13	0.988155	0.997733	0.99843	0.691325	0.968844	0.995973	0.874632	0.99901	0.999414	0.996035	0.00995872
[truncated: 249 more columns]

## Sheet: ParobDisBG
Row	N49	N88	N130	N133	N135	N136	N137	N138	N139	N139_1	N139_2	N139_3	N139_4	N139_6	N139_14	N140	N141	N142	N143	N144	N145	N146	N147	N149	N156	N160	N185	N186	N187	N187_1	N187_2	N187_3	N187_6	N187_8	N187_9	N187_10	N188	N197	N230	N234	N241	N262	N276	N289	N293	N295	N301	N332	N334
B12	0.386193	0.34048	0.330162	0.360216	0.369158	0.415268	0.327239	0.333415	0.387899	0.401727	0.366319	0.332275	0.354013	0.324259	0.347708	0.372314	0.343987	0.402939	0.444425	0.386688	0.391206	0.461779	0.361856	0.344126	0.356506	0.37839	0.434847	0.390087	0.426838	0.334443	0.314846	0.295839	0.325943	0.353041	0.35313	0.341129	0.325572	0.383542	0.313615	0.315429	0.363546	0.442308	0.41035	0.350841	0.389203	0.432603	0.364024	0.306741	0.348312
VRC01	0.381051	0.331699	0.28093	0.324634	0.405651	0.373939	0.305309	0.329804	0.364	0.332792	0.409012	0.39152	0.369282	0.266334	0.375752	0.435727	0.322654	0.350213	0.421946	0.392117	0.359611	0.419998	0.323908	0.367755	0.300619	0.404212	0.456933	0.32604	0.466042	0.36331	0.348609	0.32357	0.310968	0.30123	0.378524	0.372924	0.329649	0.366792	0.277176	0.387387	0.408743	0.396541	0.330645	0.320676	0.370246	0.290213	0.424399	0.336321	0.338048
2G12	0.360916	0.378166	0.351227	0.373043	0.373079	0.40648	0.325274	0.365013	0.331743	0.407299	0.396054	0.372555	0.415889	0.378954	0.385414	0.388468	0.423464	0.389978	0.384123	0.451973	0.362592	0.423825	0.327248	0.33288	0.34573	0.389665	0.44262	0.278645	0.39538	0.394473	0.349163	0.324043	0.36022	0.35241	0.419575	0.397697	0.380084	0.308482	0.311414	0.335922	0.358261	0.403567	0.37859	0.345647	0.358704	0.300514	0.353639	0.342464	0.359858
PGT121	0.347439	0.379431	0.35713	0.292031	0.305729	0.400208	0.300137	0.402686	0.306226	0.397425	0.432342	0.323126	0.348934	0.33204	0.382419	0.362872	0.380982	0.310758	0.42731	0.343696	0.358986	0.430905	0.36749	0.36458	0.40641	0.31269	0.408446	0.305149	0.397396	0.364462	0.345883	0.353816	0.359661	0.363988	0.338882	0.349455	0.322911	0.317807	0.328516	0.404437	0.309626	0.461806	0.377152	0.342348	0.463636	0.328745	0.294165	0.370412	0.363674
PGT122	0.379197	0.300634	0.346123	0.29147	0.384328	0.369965	0.37951	0.384627	0.389179	0.361894	0.354335	0.364034	0.335309	0.329198	0.425565	0.346278	0.320827	0.412756	0.396932	0.395471	0.29676	0.418521	0.315589	0.345045	0.385618	0.310958	0.339413	0.299215	0.443481	0.361892	0.354116	0.334603	0.352214	0.296209	0.32671	0.389195	0.313905	0.352566	0.343269	0.352877	0.326504	0.418017	0.361026	0.364514	0.381426	0.333601	0.301153	0.329471	0.412415
PGT123	0.355047	0.358606	0.358959	0.293985	0.364381	0.376789	0.33487	0.336637	0.310919	0.356373	0.308044	0.377134	0.339172	0.377297	0.356176	0.410404	0.378024	0.335753	0.36452	0.373865	0.346321	0.418226	0.270588	0.336575	0.418895	0.31994	0.368779	0.374601	0.415824	0.368093	0.330347	0.3211	0.311642	0.388817	0.394797	0.338638	0.321667	0.377686	0.352147	0.277742	0.356596	0.370335	0.28247	0.313144	0.429668	0.349853	0.385248	0.360862	0.310748
PGT124	0.335309	0.284052	0.351903	0.292424	0.325154	0.26513	0.401054	0.318673	0.390955	0.308032	0.423292	0.361845	0.352134	0.411354	0.411724	0.382894	0.406423	0.3962	0.303083	0.428703	0.379499	0.378975	0.331189	0.349145	0.389315	0.399172	0.426514	0.294199	0.454165	0.360186	0.348108	0.367854	0.406795	0.314844	0.317753	0.360879	0.338758	0.305037	0.367442	0.362685	0.380055	0.429944	0.367309	0.277991	0.326079	0.303077	0.334232	0.374034	0.278676
PGT125	0.33114	0.317112	0.365848	0.303675	0.368204	0.336286	0.354081	0.34954	0.329731	0.403192	0.374384	0.412011	0.366406	0.48406	0.402077	0.413795	0.344149	0.391755	0.355339	0.381935	0.325753	0.378347	0.411367	0.350939	0.371317	0.385122	0.438921	0.333889	0.343592	0.334546	0.350147	0.355504	0.368136	0.346689	0.299709	0.40093	0.408902	0.335867	0.298709	0.369831	0.327024	0.434574	0.334614	0.314258	0.428507	0.349629	0.365524	0.356215	0.286622
PGT126	0.447545	0.390683	0.323121	0.259792	0.35933	0.357152	0.399448	0.364324	0.359343	0.387269	0.311636	0.400442	0.323274	0.354253	0.386599	0.423709	0.379316	0.359471	0.356072	0.427614	0.332942	0.396959	0.339472	0.361911	0.364244	0.440421	0.354977	0.304616	0.393782	0.380178	0.346935	0.325103	0.389712	0.340343	0.380595	0.399281	0.338139	0.410684	0.283714	0.297456	0.367186	0.408884	0.358266	0.343941	0.369787	0.364822	0.335744	0.314699	0.337615
PGT127	0.407238	0.359095	0.309968	0.318992	0.371816	0.353173	0.393662	0.310517	0.375656	0.406889	0.293982	0.372753	0.414221	0.313685	0.452726	0.398882	0.395097	0.383766	0.400444	0.357928	0.363966	0.415277	0.400613	0.368195	0.363307	0.352717	0.465033	0.328995	0.461771	0.385783	0.37862	0.334126	0.389383	0.382925	0.376798	0.367511	0.383194	0.334461	0.267712	0.32921	0.351007	0.407903	0.402505	0.273534	0.358527	0.330264	0.308705	0.353329	0.316418
PGT128	0.45198	0.391732	0.319121	0.318691	0.398707	0.31228	0.397226	0.362601	0.305234	0.293684	0.379186	0.360104	0.347403	0.336783	0.393669	0.430699	0.426026	0.406808	0.364576	0.416995	0.403327	0.357357	0.328572	0.307041	0.365974	0.339134	0.386727	0.319725	0.453377	0.362702	0.380145	0.309173	0.309558	0.284901	0.388028	0.384959	0.364147	0.380753	0.320252	0.370757	0.356976	0.413479	0.408491	0.269607	0.423613	0.39766	0.37298	0.361191	0.338059
PGT135	0.36484	0.312252	0.391023	0.315237	0.291664	0.358732	0.437565	0.327199	0.247759	0.342195	0.398627	0.380364	0.375538	0.342499	0.405993	0.354806	0.356652	0.359314	0.436393	0.390715	0.403223	0.359198	0.36298	0.350912	0.358139	0.418043	0.407176	0.322124	0.416981	0.369337	0.37688	0.369881	0.347783	0.348472	0.393457	0.312831	0.334011	0.290649	0.37355	0.325148	0.406303	0.415534	0.321199	0.354441	0.377278	0.454244	0.386417	0.319288	0.336129
PGT136	0.353829	0.275123	0.408309	0.404718	0.319584	0.348832	0.370769	0.302139	0.386273	0.324579	0.321399	0.348698	0.375129	0.454869	0.355092	0.322531	0.371758	0.425315	0.333038	0.430515	0.351229	0.415935	0.268496	0.327496	0.347253	0.351606	0.395583	0.319921	0.464702	0.407003	0.340332	0.283748	0.390734	0.340982	0.366151	0.340437	0.434239	0.358291	0.234178	0.401945	0.376182	0.426737	0.314163	0.329592	0.371054	0.344914	0.3854	0.342289	0.300153
F105	0.296113	0.311676	0.344607	0.410217	0.374962	0.416291	0.261477	0.312992	0.361787	0.371991	0.36479	0.402243	0.307894	0.394174	0.374042	0.35252	0.417406	0.380686	0.363766	0.339647	0.326827	0.366491	0.294307	0.346706	0.341229	0.344971	0.386721	0.387626	0.408147	0.363871	0.312286	0.364058	0.348034	0.358906	0.429331	0.424417	0.342831	0.330898	0.280781	0.332999	0.361439	0.431573	0.301427	0.316996	0.381621	0.344569	0.357163	0.287537	0.30167
52D	0.434609	0.34748	0.416531	0.372488	0.29683	0.375458	0.392534	0.323567	0.336432	0.316008	0.370874	0.341525	0.408841	0.320588	0.385437	0.432951	0.343338	0.375439	0.35396	0.315527	0.390647	0.45897	0.255323	0.331564	0.33616	0.334142	0.457114	0.344057	0.393075	0.338101	0.270743	0.327718	0.314719	0.35484	0.355276	0.350929	0.361501	0.364084	0.252896	0.355281	0.363194	0.436207	0.332171	0.314731	0.397774	0.331172	0.341936	0.34895	0.271598
A32	0.334418	0.398645	0.369471	0.431	0.353837	0.368405	0.351916	0.370782	0.332121	0.370037	0.375116	0.357699	0.358753	0.386283	0.365721	0.42916	0.364212	0.360738	0.381829	0.438024	0.366797	0.385963	0.383511	0.317864	0.380684	0.348781	0.352707	0.330893	0.438431	0.406725	0.390556	0.298835	0.356879	0.302236	0.378956	0.388174	0.398063	0.290795	0.270242	0.330274	0.333838	0.455845	0.335746	0.298135	0.401786	0.366756	0.382396	0.301081	0.33707
[truncated: 249 more columns]

## Sheet: ParobDisTM
Row	N49	N88	N130	N133	N135	N136	N137	N138	N139	N139_1	N139_2	N139_3	N139_4	N139_6	N139_14	N140	N141	N142	N143	N144	N145	N146	N147	N149	N156	N160	N185	N186	N187	N187_1	N187_2	N187_3	N187_6	N187_8	N187_9	N187_10	N188	N197	N230	N234	N241	N262	N276	N289	N293	N295	N301	N332	N334
B12	0.173783	0.545708	0.0990575	0.103995	0.845346	0.103572	0.709607	0.106518	0.112506	0.20093	0.104207	0.10577	0.107617	0.201703	0.83575	0.340512	0.786832	0.897978	0.10647	0.324386	0.424252	0.132613	0.528629	0.874831	0.852687	0.908799	0.901953	0.0996405	0.657587	0.899682	0.905035	0.88742	0.441779	0.104539	0.105641	0.897136	0.823518	0.103489	0.102562	0.102299	0.594937	0.866883	0.101544	0.102472	0.104204	0.21167	0.101176	0.101704	0.205348
VRC01	0.458873	0.16624	0.6609	0.096707	0.0996	0.339998	0.448144	0.09923	0.907629	0.103498	0.103539	0.118099	0.895477	0.147707	0.127206	0.103492	0.105658	0.102257	0.676939	0.132789	0.111047	0.35542	0.10474	0.11856	0.657233	0.118409	0.266218	0.107061	0.886758	0.900109	0.898467	0.09933	0.378231	0.261378	0.798678	0.894556	0.097534	0.899772	0.100715	0.10653	0.722307	0.617155	0.115378	0.565188	0.104032	0.372848	0.357517	0.102842	0.097289
2G12	0.102895	0.119165	0.098259	0.893255	0.439111	0.903931	0.463474	0.169614	0.168598	0.899209	0.909605	0.10341	0.127307	0.101379	0.147172	0.891114	0.420086	0.352238	0.7645	0.307132	0.304325	0.878544	0.897161	0.880354	0.128012	0.48579	0.176204	0.104415	0.207325	0.179911	0.104029	0.730916	0.275501	0.118035	0.101578	0.886809	0.20453	0.133003	0.847852	0.101166	0.102983	0.296532	0.184865	0.581973	0.2774	0.920641	0.487066	0.906764	0.900853
PGT121	0.429798	0.111399	0.638198	0.106204	0.098977	0.10049	0.822653	0.112241	0.900486	0.285622	0.0981515	0.101659	0.7335	0.652316	0.739853	0.139293	0.770919	0.100198	0.82911	0.109738	0.101395	0.111219	0.826894	0.23119	0.197281	0.422944	0.113536	0.12359	0.868763	0.487323	0.905232	0.89664	0.400556	0.807186	0.0947445	0.898807	0.114187	0.115792	0.107442	0.122396	0.114079	0.723194	0.252304	0.108295	0.106825	0.824593	0.0953845	0.911821	0.83565
PGT122	0.140799	0.145757	0.899369	0.128708	0.09743	0.10113	0.233057	0.892033	0.244669	0.108434	0.0999235	0.689383	0.239984	0.242546	0.407527	0.125271	0.89409	0.103164	0.900584	0.117053	0.0996215	0.104953	0.900973	0.561751	0.103995	0.177291	0.124415	0.60291	0.847899	0.889112	0.903065	0.891798	0.487105	0.12198	0.154887	0.900023	0.10276	0.099637	0.107244	0.117509	0.100409	0.629752	0.108683	0.0974995	0.106065	0.860951	0.461904	0.913653	0.894954
PGT123	0.0960795	0.107943	0.899135	0.172745	0.100091	0.095071	0.882748	0.123399	0.904412	0.110494	0.101243	0.0993005	0.772107	0.105872	0.343121	0.107379	0.856326	0.104838	0.903541	0.103909	0.10002	0.277355	0.719005	0.350188	0.10161	0.101291	0.210903	0.888883	0.832845	0.899611	0.905974	0.898496	0.319661	0.162106	0.115475	0.892427	0.456004	0.105919	0.103389	0.10925	0.099797	0.460523	0.389359	0.203531	0.15462	0.687841	0.103747	0.912307	0.893702
PGT124	0.370987	0.10007	0.42812	0.099981	0.0994315	0.4857	0.668437	0.112337	0.899861	0.106663	0.27106	0.100527	0.108958	0.166121	0.146704	0.891552	0.374982	0.182932	0.686412	0.607514	0.101568	0.1241	0.894873	0.177016	0.227156	0.474845	0.126673	0.821698	0.891158	0.775418	0.343684	0.891981	0.173144	0.661198	0.215299	0.871884	0.102718	0.148075	0.494552	0.361866	0.0976575	0.806413	0.897497	0.108367	0.111821	0.264877	0.48046	0.912254	0.894865
PGT125	0.101082	0.881758	0.106078	0.108832	0.106319	0.0985335	0.108864	0.095797	0.161824	0.864026	0.101006	0.899736	0.802903	0.20876	0.892178	0.100201	0.90013	0.101998	0.844616	0.865805	0.171562	0.88756	0.104151	0.116664	0.906676	0.107118	0.252724	0.39189	0.10814	0.897665	0.146615	0.491746	0.108798	0.10891	0.299866	0.105364	0.819005	0.691469	0.099982	0.0970215	0.588264	0.348366	0.108042	0.409059	0.583566	0.248041	0.10081	0.90707	0.897365
PGT126	0.096651	0.814481	0.796547	0.110133	0.094163	0.103505	0.10547	0.101509	0.746853	0.102509	0.861376	0.905745	0.900302	0.636673	0.101298	0.104115	0.905342	0.0962645	0.89717	0.114479	0.095377	0.71586	0.100918	0.472379	0.686645	0.096926	0.462401	0.106599	0.106587	0.902223	0.900378	0.116381	0.197617	0.108204	0.105188	0.898353	0.848918	0.855629	0.102424	0.103443	0.297018	0.285629	0.097311	0.10274	0.366078	0.105238	0.107554	0.910859	0.889851
PGT127	0.095293	0.89727	0.104618	0.451825	0.102779	0.101494	0.0982545	0.099178	0.409053	0.113539	0.0951405	0.900681	0.885734	0.104621	0.245615	0.137491	0.910525	0.098736	0.896843	0.61881	0.209449	0.897754	0.103185	0.208908	0.107503	0.0962385	0.252952	0.103825	0.101391	0.895706	0.113958	0.786819	0.17273	0.112899	0.104447	0.422121	0.349134	0.227896	0.099726	0.101573	0.118935	0.409342	0.10584	0.0949105	0.384765	0.155515	0.104659	0.906941	0.893346
PGT128	0.100234	0.643331	0.115901	0.095428	0.101718	0.16823	0.104821	0.453359	0.903054	0.198061	0.903107	0.405131	0.767216	0.100445	0.105326	0.805752	0.818601	0.141606	0.542404	0.118944	0.227612	0.889647	0.104622	0.112278	0.746035	0.101691	0.43894	0.108994	0.160648	0.708977	0.898768	0.897432	0.150638	0.0981775	0.104058	0.906391	0.146526	0.901114	0.0996495	0.880763	0.62727	0.341386	0.098055	0.110064	0.315778	0.118348	0.104311	0.917491	0.904539
PGT135	0.106921	0.111093	0.0953465	0.106441	0.101093	0.105496	0.897494	0.787388	0.900706	0.171026	0.0947175	0.0976665	0.127117	0.104019	0.102007	0.265403	0.637442	0.120791	0.894489	0.896009	0.100615	0.418185	0.892118	0.246681	0.102182	0.187387	0.13675	0.116022	0.901051	0.153245	0.901048	0.306925	0.163401	0.600259	0.179907	0.684788	0.756779	0.131976	0.102084	0.0955615	0.158015	0.739568	0.107573	0.171962	0.423608	0.100414	0.905853	0.906761	0.193738
PGT136	0.103001	0.496201	0.09583	0.104609	0.730437	0.894647	0.879421	0.905189	0.295963	0.108226	0.909213	0.150572	0.103536	0.101138	0.2323	0.506885	0.102167	0.100636	0.89754	0.895153	0.311239	0.143621	0.141579	0.130139	0.100429	0.097546	0.160421	0.100501	0.892908	0.118409	0.897654	0.116182	0.563842	0.10252	0.103271	0.104162	0.10398	0.103524	0.10032	0.092453	0.119401	0.780142	0.110241	0.105829	0.57091	0.119909	0.89881	0.91888	0.10418
F105	0.114038	0.204955	0.24111	0.840144	0.099005	0.660455	0.853676	0.105458	0.2085	0.113845	0.535166	0.597956	0.129547	0.765563	0.105823	0.157858	0.108723	0.900851	0.0970615	0.113187	0.105116	0.838349	0.21721	0.533073	0.125087	0.906991	0.115378	0.102444	0.567666	0.105682	0.820211	0.112404	0.232864	0.107169	0.89461	0.690368	0.094556	0.875506	0.588827	0.096843	0.107123	0.878089	0.104303	0.0964515	0.177428	0.108732	0.707398	0.101388	0.144417
52D	0.898231	0.752237	0.0969945	0.098714	0.292889	0.102196	0.105628	0.102458	0.098857	0.903257	0.47608	0.514417	0.904261	0.107503	0.890662	0.71977	0.882981	0.102414	0.107693	0.124931	0.426933	0.122814	0.103213	0.888669	0.903107	0.096252	0.150986	0.09884	0.882003	0.11528	0.103609	0.23773	0.263498	0.143557	0.758125	0.89497	0.0983795	0.704267	0.095569	0.104472	0.117986	0.495374	0.103458	0.900476	0.404711	0.734294	0.166508	0.543169	0.106038
A32	0.887974	0.103525	0.69357	0.124088	0.534909	0.100629	0.78334	0.10618	0.862577	0.104662	0.619526	0.659162	0.100469	0.184578	0.165035	0.893066	0.118039	0.148371	0.560047	0.249087	0.176812	0.10334	0.106482	0.111566	0.459422	0.428215	0.405895	0.101226	0.644793	0.171044	0.905319	0.143373	0.594256	0.106814	0.0941375	0.644461	0.138615	0.901469	0.108669	0.101372	0.100425	0.429488	0.185044	0.0940565	0.320496	0.10416	0.097881	0.0970775	0.535238
[truncated: 249 more columns]
