# Supplementary material for: Exploiting glycan topography for computational design of Env glycoprotein antigenicity
Source: PLoS Comput Biol. 2018 Apr 20;14(4):e1006093. doi: 10.1371/journal.pcbi.1006093 (PMC5931682; doi:10.1371/journal.pcbi.1006093)
Supplement: S3 File — (ZIP) [file pcbi.1006093.s003.zip › S6_file_Codes/Codes/MutualExclusiveGG.xlsx]

## Sheet: MutualExclusiveGG
Glycan1	Glycan2	r	pvalue	weight	improved_r
N334	N276	-0.273068	0.00136902	6.76308	-0.593535
N138	N88	-0.273506	0.018054	6.78382	-0.400893
N332	N149	-0.273548	0.00295485	6.78582	-0.61552
N262	N173	-0.274067	0.00661459	6.81052	-0.272604
N160	N130	-0.278072	0.00198743	7.00415	-0.366016
N187_8	N88	-0.279989	0.0137136	7.0988	-0.483569
N386	N289	-0.280741	0.00404699	7.13623	-0.352124
N411	N410	-0.287249	0.00515328	7.46884	-0.838009
N448	N398	-0.289997	0.00553378	7.61393	-0.389374
N360	N262	-0.295414	0.00333556	7.90818	-0.29368
N363	N230	-0.295979	0.00245979	7.93952	-0.903738
N363	N362	-0.297395	0.00461275	8.0186	-0.799255
N398	N392	-0.298762	0.00594009	8.09569	-0.682487
N276	N139_7	-0.300202	0.00338202	8.17771	-0.612358
N356	N355	-0.303448	0.00525168	8.36564	-0.528586
N234	N230	-0.305219	0.00635705	8.47003	-0.532818
N413	N411	-0.318173	0.00128845	9.27395	-0.751204
N397	N396_2	-0.318488	0.00230885	9.29447	-0.916529
N465	N463	-0.328045	0.00128788	9.93751	-0.882433
N363	N197	-0.32842	0.00129037	9.9636	-0.516829
N396_2	N339	-0.341552	0.000978166	10.923	-0.644607
N276	N149	-0.34303	0.000123961	11.0365	-0.635594
N398	N88	-0.354058	0.000374873	11.9223	-0.536529
N396_2	N396	-0.375114	0.000191428	13.8156	-0.930041
N363	N88	-0.38809	8.80096e-05	15.1292	-0.50373
N139_11	N88	-0.39254	6.97332e-05	15.6079	-0.911703
N396_1	N88	-0.528637	3.35166e-07	40.4657	-0.62009
N334	N332	-0.571041	6.23436e-10	54.4503	-0.810618
