# Supplementary material for: Exploiting glycan topography for computational design of Env glycoprotein antigenicity
Source: PLoS Comput Biol. 2018 Apr 20;14(4):e1006093. doi: 10.1371/journal.pcbi.1006093 (PMC5931682; doi:10.1371/journal.pcbi.1006093)
Supplement: S3 File — (ZIP) [file pcbi.1006093.s003.zip › S6_file_Codes/Codes/NsiteOptim.m]

function [curglyProfile,EvolvePred,probability,Variables,Tseries,Output_compare,probList]=NsiteOptim(refN,ref_ori,ref_Vloop,CorIndex,TrainingPara,TrainingResp,Variables,VariablesFull,MapSelectSite,tolRun,MEggSelect,varargin)
%   o refN:         The selected glycosylation pattern of the reference seq
%   o ref_ori:         The all glycosylation pattern of the reference seq
%   o ref_Vloop:    The loop length and # of Nsite in the reference seq
%   o CorIndex:     The list of Ab for sampling 
%   o Variables:    The list of Nsite variables
%   o TrainingPara: The all Nsite occupancy fro model training 
%   o TrainingResp: The exp antigenicity
%   o VariablesFull:The full list of variables
%   o MapSelectSite:The mapping of selected sites between selected to all in the vector  
%   o tolRun:       # of run cycle
%   o MEggSelect:   The list of the paired glycans showing steric hindrance and identified as glycan determinants 
%   o useSA:        Either apply simulated annealing algorithm or not
%   o IniTmp:       Initial temperature
%   o FinalTmp:     Final temperature
%   o svmpara:      SVM parameters
%   o showplot:     Plot the results

%parsing the variables
p = inputParser;
addRequired(p,'refN',@ismatrix);
addRequired(p,'ref_ori',@ismatrix);
addRequired(p,'ref_Vloop',@ismatrix);
addRequired(p,'CorIndex',@ismatrix);
addRequired(p,'TrainingPara',@ismatrix);
addRequired(p,'TrainingResp',@ismatrix);
addRequired(p,'Variables',@iscell);
addRequired(p,'VariablesFull',@iscell);
addRequired(p,'MapSelectSite');
addRequired(p,'tolRun',@ismatrix);
addRequired(p,'MEggSelect',@iscell);
addParamValue(p,'useSA',0,@isnumeric);
addParamValue(p,'IniTmp',10,@isnumeric);
addParamValue(p,'FinalTmp',0.01,@isnumeric);
addParamValue(p,'svmpara','-s 4 -t 0 -c 1 -q',@ischar);
addParamValue(p,'showplot',0,@isnumeric);
p.KeepUnmatched = true;
parse(p,refN,ref_ori,ref_Vloop,CorIndex,TrainingPara,TrainingResp,Variables,VariablesFull,MapSelectSite,tolRun,MEggSelect,varargin{:});

rng('shuffle'); 

if tolRun<10000
    warning('The cycles need to be more than 10000 to get optimal selection power');
end
turning=tolRun/5;
BurnInCycle=turning;%Discard the records
if ~p.Results.useSA
    Tseries=repmat(p.Results.FinalTmp,1,tolRun);
else
    %T=T0*exp(-decayRate*cycle)
    Tchange=1:turning;
    DeRate=(log(p.Results.IniTmp)-log(p.Results.FinalTmp))/turning;
    Tseries=p.Results.IniTmp.*exp(-DeRate.*Tchange);
    Tseries=[Tseries,repmat(p.Results.FinalTmp,1,tolRun-turning)];
end
%N position
Npos=[];
for i=1:length(Variables)
    Npos=[Npos,floor(str2double(strrep(Variables{i},'N','')))];
end

%Combine the parameters fro ref seq
ref_com=[ref_ori,ref_Vloop];
iniPredict=0;
for i=1:length(CorIndex)
    if CorIndex(i)~=0
        genvarname('model',  num2str(i));
        %Train the model
        eval(['model' num2str(i) '= svmtrain(TrainingResp(:,i), TrainingPara, p.Results.svmpara);']);
        %The initial stage. Using the original ref Nsite profile 
        eval(['iniPredict =iniPredict+svmpredict(0,ref_com,' 'model' num2str(i) ')*CorIndex(i);']);% The sign of the CorIndex guide the direction of searching
    end
end
%variable for permutation
toval=length(refN);
posList=randi(toval,1,tolRun);
%Dependent para (the length of loop and # of Nsite denpendent on Nsite changes)
depval=[length(ref_ori)+1:length(ref_com)];

probability=zeros(1,toval);%Here we want to present the probability of the glycosylation in each specific site to obtain best or worst antigenicity 
probList=zeros(tolRun,toval);
Acceptance=0;Testing=0;rate=[];
EvolvePred=[];
curVloop=ref_Vloop;
curglyProfile=ref_ori;
curPredict=iniPredict;
EvolvePred=[EvolvePred,curPredict];%disp(EvolvePred);pause
for cycle=1:tolRun
    disp(strcat(['The cycle of ', num2str(cycle)]));
    T=Tseries(cycle);
    %We use Monte Carlo (MCMC) algorithm
    tmpglyProfile=curglyProfile;
    %Randomly select a site
    pos=posList(cycle);
    %Minic mutation process by changing from Asp to non-asp, or vise visa
    %The position need to map back the hash table to point out the actual
    %position from overall site list
    tmpglyProfile(MapSelectSite(pos))=abs(curglyProfile(MapSelectSite(pos))-1);
    %Adjust ref_Vloop according to new glycoProfile
    if ~isempty(ref_Vloop)
        tmpVloop=adjustVloop(curVloop,Npos(pos),tmpglyProfile(MapSelectSite(pos)));
        tmpglyProfile_full=[tmpglyProfile,tmpVloop];
    else
        tmpglyProfile_full=tmpglyProfile;
    end
    NewPredict=0;
    for i=1:length(CorIndex)
        if CorIndex(i)~=0
            %Predict the antigenicity for new mutations 
            eval(['NewPredict =NewPredict+svmpredict(0,tmpglyProfile_full,' 'model' num2str(i) ')*CorIndex(i);']);
        end
    end
    disp(strcat(num2str(cycle),':',num2str(curPredict),':',num2str(NewPredict)))
    
    replace=0;
    %Consider jump to next pos or not
    if NewPredict >= curPredict
        replace=1;
    else
        threeshold=rand;
        if cycle>turning;Testing=Testing+1;end;
        %exp(log(new/current)/T)
        if exp((log(NewPredict)-log(curPredict))/T)>threeshold
            replace=1;
            if cycle>turning;Acceptance=Acceptance+1;end;
        end
    end
    
    %Jump if qualify
    if replace
        curglyProfile=tmpglyProfile;
        curPredict=NewPredict;
        if ~isempty(ref_Vloop)
            curVloop=tmpVloop;
        end
    end

    EvolvePred=[EvolvePred,curPredict];
    curglyProfile_select=curglyProfile(cell2mat(MapSelectSite.values()));
    probList(cycle,:)=curglyProfile_select;
    if cycle>BurnInCycle
        probability(logical(curglyProfile_select))=probability(logical(curglyProfile_select))+1;%Record probability of each variables
    end
    if cycle>turning && cycle/2000==floor(cycle/2000)%Adjust acceptance rate to be 0.25
        rate=[rate,Acceptance/Testing];
        if (Acceptance/Testing)>= 5e-2
            Tseries((cycle+1):end)=T/2;
        else
            Tseries((cycle+1):end)=T*2;
        end
        Acceptance=0;Testing=0;
    end
end
probability=probability./(tolRun-BurnInCycle);
[v,u]=sort(probability);
probability_Sort_glycoProb=probability(u);
Variables_Sort_glycoProb=VariablesFull(u);
Output_compare=[];
for i = 1:length(u)
   Output_compare=[Output_compare;strcat(Variables_Sort_glycoProb(i),' Original:',num2str(refN(u(i))),' Prob2Glyco:',num2str(probability_Sort_glycoProb(i)))];
end
if p.Results.showplot
    figure;
    plot(EvolvePred);
    ylabel('Predicted antigenicity');
    xlabel('Iteration');
end
end

function tmpVloop=adjustVloop(Vloop,Npos,curState)
    %Adjust the length and # of Nsite of each loop
    V1=[131,157];
    V2=[158,196];
    V3=[296,331];
    V4=[385,418];
    V5=[460,469];
    vp=0;
    if Npos>=V1(1) && Npos<=V1(2)
        vp=1;
    elseif Npos>=V2(1) && Npos<=V2(2)
        vp=2;
    elseif Npos>=V3(1) && Npos<=V3(2)
        vp=3;
    elseif Npos>=V4(1) && Npos<=V4(2)
        vp=4;
    elseif Npos>=V5(1) && Npos<=V5(2)
        vp=5;
    end
    if vp>0
        if curState==0 %Mean deletion 
            Vloop(vp)=Vloop(vp)-1;Vloop(vp+5)=Vloop(vp+5)-1;
        else %Mean insertion 
            Vloop(vp)=Vloop(vp)+1;Vloop(vp+5)=Vloop(vp+5)+1;
        end
    end
    tmpVloop=Vloop;
end
