# Supplementary material for: Exploiting glycan topography for computational design of Env glycoprotein antigenicity
Source: PLoS Comput Biol. 2018 Apr 20;14(4):e1006093. doi: 10.1371/journal.pcbi.1006093 (PMC5931682; doi:10.1371/journal.pcbi.1006093)
Supplement: S3 File — (ZIP) [file pcbi.1006093.s003.zip › S6_file_Codes/Codes/README]

############################################
#README
Bayesian MCMCSVR model

This Bayesian MCMCSVR model for defining site determinants and de novo immunogen design implementation by Wen-Han Yu.  This is Open Source software, available for free under the MIT License as described in Bayesian_MCMCSVR_license.txt.  If you use this in your research, please cite the following paper: 

XXXXX

This program contains applications: 1) identification of glycan and protein residue determinants for shaping antiboding binding. 2) de novo immunogen design based on optimizing the combinatorial glycosylation sites from a given HIV envelope sequence. Both applications use Bayesian MCMCSVR model as core to capture the relationship between the glycans/protein residues and antibody bindings as well as to approximate posterior distribution of glycan/protein residue usage in a high-dimensional feature space. 

The computational model consisted of two key parts: (i) a support vector regression (SVR) model that implements support vector machines (SVMs) with incorporated kernels to uncover nonlinear relationships between single/multiple selected glycan/residue sites and the binding activities; and (ii) a Bayesian Markov chain Monte Carlo (MCMC) sampler, a biased random walk, to efficiently approximate the binding landscape of different combinatorial glycan/residue sites contributing to Ab recognition and eventually estimate the optimal glycan site usage profiles.

Contact: 
For more information, see email Wen-Han Yu at wenhanyu@mit.edu


#######Installation#######################

Unzip the BayesianMCMCSVR.zip file to its own folder.  Add this folder to your MATLAB path. 


#######Before running#######################

The additional software and Matlab packages required in this program need to install and add into path before running the script. 
1. libsvm 
Follow the instruction of the website to download and install SVM for matlab interface
https://www.csie.ntu.edu.tw/~cjlin/libsvm/

2. heatmaps (Matlab package)
Downaload it and set path in matlab
https://www.mathworks.com/matlabcentral/fileexchange/24253-customizable-heat-maps/content/html/heatmap_examples.html

3. freezeColors
Downaload it and set path in matlab
https://www.mathworks.com/matlabcentral/fileexchange/7943-freezecolors---unfreezecolors


#######Description of the files#######################

Main scripts
>>Bayesian_MCMCSVR_main1.m
The example code for defining glycan/residue determinants for individual antibody. 

>>Bayesian_MCMCSVR_main2.m
The example code for de novo immunogen design. 


Matlab functions
>>SVR_VarSelect_newBoolen.m
Build ByesianMCMCSVR to estimate marginal probabilities for each glycan/residues 

>>BackgroundModel_newBoolen.m
Perform the background null model in order to decide the glycan/residue determinants

>>AABoolen.m
Convert from a categorized amino acid type into a binary vector.

>>SearchOptimalSol.m
The function to call NsiteOptim.m and plot the de novo immunogen design results

>>NsiteOptim.m
Build ByesianMCMCSVR to estimate marginal probabilities for each glycan sites which predictively exhibit the optimal antibody binding profiling(s).

>>StericEffect.m
Consider pairwise glycan steric hindrance in the model and refine the optimal combinatorial glycan sites from the results of SearchOptimalSol.m


Linux cluster bsub example
>>GlycoModel_jobSub.sh
The example of calling bsub in the cluster to run Bayesian_MCMCSVR_main1.m


The experimental data
>>Glycan_NAbNNAb_fingerprint.mat
The matlab mat file contains 
	1) glycan occupancy of gp120 panels from mass spec 
		GP120_Glyco,GP120_Glyco0, GP120_Glyco_r_filter,GP120_Glyco_r_filter0, GP120_Glyco_rc_filter,GP120_Glyco_rc_filter0

	2) glycosylation site usage in gp120 panels
		ExpGP120_Glyco, ExpGP120_Glyco_r_filter, ExpGP120_Glyco_rc_filter

	2) the protein aligned sequence in gp120 panels
		gp120AA

	3) gp120 variable loop summary in panels
		VarLoop,VarLoop_r_filter

	4) ELISA antibody binding profiles
		 Antigenicity,Antigenicity_r_filter

>>MCMCSVR_GlycanSeqModel.xlsx
The results of glycan/residue determinants for shaping antiboding binding generated from SVR_VarSelect_newBoolen.m and BackgroundModel_newBoolen.m.
This is also used in SearchOptimalSol.m for de novo immunogen design

>>MutualExclusiveGG.xlsx
The list of paied glycan steric hindrance. The list was predicted based on if any paired glycans whose glycan occupancy patterns are mutuallt exclusive.  
