# Supplementary material for: Exploiting glycan topography for computational design of Env glycoprotein antigenicity
Source: PLoS Comput Biol. 2018 Apr 20;14(4):e1006093. doi: 10.1371/journal.pcbi.1006093 (PMC5931682; doi:10.1371/journal.pcbi.1006093)
Supplement: S3 File — (ZIP) [file pcbi.1006093.s003.zip › S6_file_Codes/Codes/SearchOptimalSol.m]

%Search marginal optimal solution (a combinatoral glycosylation sites) 

function [CurtglyProfile,EvolvePred,Probability,Variable,Tseries,Compare,probList]=SearchOptimalSol(Abs,CombIndex,ref_ori,ref_Vloop,CanSitesSingleTable,Nsite,NsiteList,RowName,Response,Ablist,Vloop,VloopList,tolRun,MEgg,saveFolder,varargin)
%   o Abs           Ab list for searching
%   o CombIndex     Synergy or antagoism 
%   o ref_ori:      The glycosylation pattern of the reference seq
%   o ref_Vloop:    The loop length and # of Nsite in the reference seq
%   o CanSitesSingleTable:  Identified essential sites for Ab  
%   o Nsite:        The selected Nsite occupancy fro model training 
%   o NsiteList:    The list of Nsite variables
%   o RowName:      List of gp120 panels
%   o Response:     The exp antigenicity
%   o Ablist:       Ab list from antigenicity
%   o Vloop:        The loop length and # of Nsite 
%   o VloopList:    Loop lables
%   o tolRun:       # of run cycle
%   o MEgg:         The list of the paired glycans showing steric hindrance
%   o saveFolder:   The folder for figure saved
%   o IndFea:       Whether consider loop length and # of Nsite in loops 
%   o useSA:        Either apply simulated annealing algorithm or not
%   o IniTmp:       Initial temperature
%   o FinalTmp:     Final temperature
%   o svmpara:      SVM parameters
%   o showplot:     Plot the results

%parsing the variables
p = inputParser;
addRequired(p,'Abs',@iscell);
addRequired(p,'CombIndex',@isvector);
addRequired(p,'ref_ori',@ismatrix);
addRequired(p,'ref_Vloop',@ismatrix);
addRequired(p,'CanSitesSingleTable',@istable);
addRequired(p,'Nsite',@ismatrix);
addRequired(p,'NsiteList',@iscell);
addRequired(p,'RowName',@iscell);
addRequired(p,'Response',@ismatrix);
addRequired(p,'Ablist',@iscell);
addRequired(p,'Vloop',@ismatrix);
addRequired(p,'VloopList',@iscell);
addRequired(p,'tolRun',@isnumeric);
addRequired(p,'MEgg');
addRequired(p,'saveFolder',@ischar);
addParamValue(p,'IndFea',0,@isnumeric);
addParamValue(p,'useSA',0,@isnumeric);
addParamValue(p,'IniTmp',10,@isnumeric);
addParamValue(p,'FinalTmp',0.01,@isnumeric);
addParamValue(p,'svmpara','-s 4 -t 0 -c 1 -q',@ischar);
addParamValue(p,'showplot',0,@isnumeric);
p.KeepUnmatched = true;
parse(p,Abs,CombIndex,ref_ori,ref_Vloop,CanSitesSingleTable,Nsite,NsiteList,RowName,Response,Ablist,Vloop,VloopList,tolRun,MEgg,saveFolder,varargin{:});

SelectNsite=[];
CorIndex=zeros(1,length(Ablist));
for s=1:length(Abs)
    SelectNsite=[SelectNsite;table2array(CanSitesSingleTable(Abs{s},1:length(NsiteList)))];%Use the selected variables identified from previous MCMC model to train the model
    CorIndex(ismember(Ablist,Abs{s}))=CombIndex(s);
end
if length(Abs)==1
    SumSelectNsite=SelectNsite;
else
    SumSelectNsite=sum(SelectNsite);
end
ref=ref_ori(logical(SumSelectNsite));
NsiteSelect=Nsite(:,logical(SumSelectNsite));
NsiteListSelect=NsiteList(logical(SumSelectNsite));
selectIndex=find(SumSelectNsite>0);
MapSelectSite = containers.Map(1:length(NsiteListSelect),selectIndex);

%If include other features
if p.Results.IndFea
    %MAx-Min scaling
    NorVloop=(Vloop-repmat(min(Vloop),size(Vloop,1),1))./repmat((max(Vloop)-min(Vloop)),size(Vloop,1),1);
    Nsite=[Nsite,NorVloop];
    NsiteListFull=[NsiteListSelect,VloopList];
else
    NsiteListFull=NsiteListSelect;
end
%Select the paired glycans both identified as glycan determinants
MEggSelect={};
GG=MEgg.keys();
for i=1:length(GG)
    pair=strsplit(GG{i},'-');
    if sum(ismember(NsiteListSelect,pair(1)))>0 && sum(ismember(NsiteListSelect,pair(2)))>0
        MEggSelect=horzcat(MEggSelect,strcat(num2str(find(ismember(NsiteListSelect,pair(1)))),'-',num2str(find(ismember(NsiteListSelect,pair(2))))));
    end
end

%Using MCMC to search parameter space in the joint probability distributiones
%CorIndex is to provide multiple samples paralelly for SVR regression in order to find mutual optimal solutions from more than one sequence
%The +/- of CorIndex indicates finding the solution activating or repressing the Ab recognition. Zero mean no consideration
[CurtglyProfile,EvolvePred,Probability,Variable,Tseries,Compare,probList]=NsiteOptim(ref,ref_ori,ref_Vloop,CorIndex,Nsite,Response,NsiteListSelect,NsiteListFull,MapSelectSite,...
    tolRun,MEggSelect,'useSA',p.Results.useSA,'IniTmp',p.Results.IniTmp,'FinalTmp',p.Results.FinalTmp,'svmpara',p.Results.svmpara,'showplot',1);

%Plot the model prediction and compare to experimental correlation data
if p.Results.showplot
    Name='';
    for i=1:length(Abs)
        t='+';
        if CombIndex(i)<0
            t='-';
        end
        Name=strcat(Name,strcat(t,Abs{i}));
    end
    [SortProbability,Pindex]=sort(Probability,'descend');
    CvarRep = corr(Nsite,Response);CvarRep=CvarRep';
    ShowSelectNsite=SelectNsite(:,logical(SumSelectNsite));
    plotArray=[];
    Label={};
    for s=1:length(Abs)
        tmp=CvarRep(ismember(Ablist,Abs{s}),logical(SumSelectNsite));
        tmp(~logical(ShowSelectNsite(s,:)))=NaN;
        plotArray=[plotArray;tmp];
        Label=[Label,strcat(Abs{s},'_correlation')];
    end
    figure;%Plot the predicted patterns
    subplot(2,1,1);
    [hImage1, hText1, hXText1]=heatmap(plotArray,NsiteListFull, strrep(Label,'_','\_'), '%0.2f', 'TickAngle', 45,...
    'ShowAllTicks', true, 'TickFontSize', 8, 'Colormap', redbluecmap(128), 'GridLines', '-', 'FontSize',8,'NaNColor', [0.3,0.3,0.3], 'UseFigureColormap', false);
    subplot(2,1,2);
    color1=colormap(gray(20));
    color1ud=flipud(color1);
    [hImage1, hText1, hXText1]=heatmap(Probability,NsiteListFull, {'Optimal Pattern'}, '%0.2f', 'TickAngle', 45,...
    'ShowAllTicks', true, 'TickFontSize', 8, 'Colormap', color1ud, 'GridLines', '-', 'FontSize',8,'NaNColor', [1,1,1], 'UseFigureColormap', false);
    %savefig(strcat(saveFolder,Name,'_glyoPattern.fig'));
    %close;
    
    figure;
    subplot(1,4,[1,2]);
    PredResp=[];
    AddNsiteSelect=[NsiteSelect;Probability];
    d=[];
    for i=1:length(CorIndex)
        if CorIndex(i)~=0
            d=[d,CorIndex(i)];
            model= svmtrain(Response(:,i), NsiteSelect, p.Results.svmpara);
            PredResp =[PredResp,svmpredict([0;Response(:,i)],AddNsiteSelect,model)];
            %disp(PredResp)
        end
    end
    PredRespSum=sum((PredResp.*repmat(d,size(PredResp,1),1)),2);
    [PredResp_sorted,SortedIndex]=sort(PredRespSum,'descend');
    %[tmp,SortedIndex]=sort(Response(:,i),'descend');
    PlotProfile=AddNsiteSelect(SortedIndex,:);
    NewRowName=[RowName;'Optimal sequence'];
    NewRowName=NewRowName(SortedIndex);
    [hImage1, hText1, hXText1]=heatmap(PlotProfile(:,Pindex),strrep(NsiteListSelect(Pindex),'_','\_'), strrep(NewRowName,'_','\_'), [], 'TickAngle', 45,...
            'ShowAllTicks', true, 'TickFontSize', 7, 'Colormap', color1ud, 'GridLines', '-', 'FontSize',6);
    set(gca, 'Ticklength', [0 0]);
    title('Glycan fingerprint');
    freezeColors;

    subplot(1,4,3);
    color2=colormap(hot(20));
    color2=flipud(color2);
    if sum(logical(CorIndex))>1
        colN=Ablist(logical(CorIndex));
        title1=strcat('Predicted antigenicity');
        title2=strcat('Experimental antigenicity');
    else
        colN={};
        title1=strcat(Ablist{find(CorIndex)},' Predicted antigenicity');
        title2=strcat(Ablist{find(CorIndex)},' Experimental antigenicity');
    end
    [hImage2, hText2, hXText2]=heatmap(PredResp(SortedIndex,:), colN, strrep(NewRowName,'_','\_'), [], 'TickAngle', 45,...
        'ShowAllTicks', true, 'TickFontSize', 8, 'Colormap', color2, 'GridLines', '-','FontSize',6,'Colorbar', true);
    set(gca, 'Ticklength', [0 0]);
    title(title1);
    
    subplot(1,4,4);
    [hImage3, hText3, hXText3]=heatmap(Response(SortedIndex(2:end),logical(CorIndex)), colN, strrep(NewRowName(2:end),'_','\_'), [], 'TickAngle', 45,...
        'ShowAllTicks', true, 'TickFontSize', 8, 'Colormap', color2, 'GridLines', '-','FontSize',6,'Colorbar', true);
    set(gca, 'Ticklength', [0 0]);
    title(title2);
    %savefig(strcat(saveFolder,Name,'_glyoProfs.fig'));
    %close;
end
end
