# Supplementary material for: Exploiting glycan topography for computational design of Env glycoprotein antigenicity
Source: PLoS Comput Biol. 2018 Apr 20;14(4):e1006093. doi: 10.1371/journal.pcbi.1006093 (PMC5931682; doi:10.1371/journal.pcbi.1006093)
Supplement: S3 File — (ZIP) [file pcbi.1006093.s003.zip › S6_file_Codes/Codes/StericEffect.m]

%Estimate the steric hindrance from existed glycan as well as newly
%introduced glycans given a immunogen 
%Optimize the combinatorial glycosylation sites determinated by
%SearchOptimalSol by removing the glycan sites potentially inducing steric
%hindrance

function [Newref_ori,ref_ori]=StericEffect(ref_ori,NsiteList,allRef_ori,Probability, NSiteDeter,MEgg,CanSitesSingleTable,Abs,Ablist,CombIndex,Nsite,Response,varargin)
%   o ref_ori:      The glycosylation pattern of the reference seq
%   o NsiteList:    The list of Nsite variables
%   o allRef_ori:   The glycosylation patterns of all reference seq
%   o Probability   The probability of the critical sites in the mutants
%   o NSiteDeter    The list of the critical sites
%   o MEgg:         The list of the paired glycans showing steric hindrance
%   o CanSitesSingleTable:  Identified essential sites for Ab 
%   o Abs           Ab list for searching
%   o Ablist:       Ab list from antigenicity
%   o CombIndex     Synergy or antagoism 
%   o Nsite:        The selected Nsite occupancy fro model training 
%   o Response:     The exp antigenicity
%   o svmpara:      SVM parameters
%   o showplot:     Plot the results

%parsing the variables
p = inputParser;
addRequired(p,'ref_ori',@ismatrix);
addRequired(p,'NsiteList',@iscell);
addRequired(p,'allRef_ori',@ismatrix);
addRequired(p,'Probability',@ismatrix);
addRequired(p,'NSiteDeter',@iscell);
addRequired(p,'MEgg');
addRequired(p,'CanSitesSingleTable',@istable);
addRequired(p,'Abs',@iscell);
addRequired(p,'Ablist',@iscell);
addRequired(p,'CombIndex',@isvector);
addRequired(p,'Nsite',@ismatrix);
addRequired(p,'Response',@ismatrix);
addParamValue(p,'svmpara','-s 4 -t 0 -c 1 -q',@ischar);
addParamValue(p,'showplot',0,@isnumeric);
p.KeepUnmatched = true;
parse(p,ref_ori,NsiteList,allRef_ori,Probability, NSiteDeter,MEgg,CanSitesSingleTable,Abs,Ablist,CombIndex,Nsite,Response,varargin{:});

%Locate the Ab fingerprint in Response
CorIndex=zeros(1,length(Ablist));
for s=1:length(Abs)
    CorIndex(ismember(Ablist,Abs{s}))=CombIndex(s);
end

%Optimized mutations from  WT
if ~isempty(Probability)
   for i = 1:length(Probability)
       if Probability(i)>=0.6
           ref_ori(logical(ismember(NsiteList,NSiteDeter(i))))=1;
       elseif Probability(i)<=0.3
           ref_ori(logical(ismember(NsiteList,NSiteDeter(i))))=0;
       end
   end
end
%Target sites
SelectNsite=[];
for s=1:length(Abs)
    SelectNsite=[SelectNsite;table2array(CanSitesSingleTable(Abs{s},1:length(NsiteList)))];
end
if length(Abs)==1
    SumSelectNsite=SelectNsite;
else
    SumSelectNsite=sum(SelectNsite);
end
targetIndex=logical(SumSelectNsite);

%Calculate Steric handrance
%All naive sequence 
degrees=[];
for i=1:size(allRef_ori,1)
    [degree,GGpair,Gweight]=calculStericEffect(MEgg,NsiteList,allRef_ori(i,:),targetIndex,0);
    degrees=horzcat(degrees,degree);
end
disp(strcat('Mean of all seq:',num2str(mean(degrees))));
disp(strcat('Range:',num2str(mean(degrees)-std(degrees)),'-',num2str(mean(degrees)+std(degrees))));

%The target sequence
[degree_ori,GGpair,Gweight]=calculStericEffect(MEgg,NsiteList,ref_ori,targetIndex,1);
if degree_ori>0
    GweightTable_ori=array2table(cell2mat(Gweight.values),'VariableNames',strrep(Gweight.keys,'.','_'),'RowNames',{'Weight'});
    disp(strcat('Steric Effect degree:',num2str(degree_ori)));
    disp(GweightTable_ori);
else
    disp(strcat('Steric Effect degree:',num2str(degree_ori)));
end
[SumPredResp]=predBinding(Response,Nsite,Ablist,CorIndex,ref_ori,p.Results.svmpara);


if degree_ori <= mean(degrees)+std(degrees)
    disp('Steric hindrance is under native-like reange. No need to eliminate any glycan.')
    Newref_ori=ref_ori;
else
    disp('=============================================================================================');
    disp('Start to iteration to remove glycans reducing steric effect but still keep binding activity');
    %Start to evaluate what glycan(s) need to be eliminated
    %1> Remove the glycans who most contribute to steric hindrance
    %2> Remove the glycan whose probability need to be prescence less than 0.6
    Newref_ori=ref_ori;
    while length(Gweight.values)>0
        Gstay=[];
        for g=Gweight.keys
            if Probability(find(ismember(NSiteDeter,g)))>=0.6
                Gstay=horzcat(Gstay,g);
                %Gstay=[];
            end
        end
        [a,b]=sort(cell2mat(Gweight.values),'descend');
        tmp=Gweight.keys();
        tmp=tmp(b);
        target='';
        if isempty(Gstay)
            target=tmp{1};%no need to concern the second point
        else
            for t=1:length(tmp)
                if sum(ismember(Gstay,tmp{t}))==0
                     target=tmp{t};
                     break;
                end
            end
        end
        
        if isempty(target) 
            if degree > mean(degrees)+std(degrees)
               disp('######Need attention###################################');
               disp('Need to manually delete the glycans');
               disp('#######################################################');
            end
            break;%No more target can be removed
        else
            %Evaluate the post contributing glycans is essential and its probability
            if find(ismember(NSiteDeter,target))>0
                readout=strcat('Probability to be prescence:',num2str(Probability(find(ismember(NSiteDeter,target)))));
            else
                readout='Not essential';
            end
            %Remove the glycan given the most steric effect
            disp(strcat(['Remove ',target, '|||',readout]));
            Newref_ori(logical(ismember(NsiteList,target)))=0;
            [degree,GGpair,Gweight]=calculStericEffect(MEgg,NsiteList,Newref_ori,targetIndex,1);
            disp(strcat('Steric Effect degree:',num2str(degree)));
            if ~isempty(Gweight)
                GweightTable=array2table(cell2mat(Gweight.values),'VariableNames',strrep(Gweight.keys,'.','_'),'RowNames',{'Weight'});
                disp(GweightTable);
            end
            [SumPredResp]=predBinding(Response,Nsite,Ablist,CorIndex,Newref_ori,p.Results.svmpara);
            if degree <= mean(degrees)+std(degrees)
                break;
            end
            disp('##########');
        end
    end
end
end


function [degree,GGpair,Gweight]=calculStericEffect(MEgg,NsiteList,ref,targetIndex,show)
GG=MEgg.keys();
degree=0;
GGpair=[];
Gweight=containers.Map();
for i=1:length(GG)
    pair=strsplit(GG{i},'-');
    if ref(logical(ismember(NsiteList,pair(1))))==1 & ref(logical(ismember(NsiteList,pair(2))))==1 %#1: Both sites are occupied
        if sum(ismember(NsiteList(targetIndex),pair(1)))>0 || sum(ismember(NsiteList(targetIndex),pair(2)))>0 %#2: Either sites is site determinants 
            degree=degree+MEgg(GG{i});
            GGpair=horzcat(GGpair, GG{i});
            if isempty(Gweight) | ~ismember(Gweight.keys, pair{1})
                Gweight(pair{1})=0;
            end
            if isempty(Gweight) | ~ismember(Gweight.keys, pair{2})
                Gweight(pair{2})=0;
            end
            Gweight(pair{1})=Gweight(pair{1})+MEgg(GG{i});
            Gweight(pair{2})=Gweight(pair{2})+MEgg(GG{i});
            if show
                disp(strcat(GG{i},':',num2str(MEgg(GG{i}))));
            end
        end
    end
end
end

function [SumPredResp]=predBinding(Response,Nsite,Ablist,CorIndex,seq,svmpara)
SumPredResp=0;
for i=1:length(CorIndex)
    if CorIndex(i)~=0
        %SVM trained model
        model= svmtrain(Response(:,i), Nsite, svmpara);
        PredResp =svmpredict(0,seq,model);
        SumPredResp=SumPredResp+PredResp*CorIndex(i);
        disp(strcat([Ablist{i},' predicted binding:',num2str(PredResp)]));
    end
end
end
