# Supplementary material for: Exploiting glycan topography for computational design of Env glycoprotein antigenicity
Source: PLoS Comput Biol. 2018 Apr 20;14(4):e1006093. doi: 10.1371/journal.pcbi.1006093 (PMC5931682; doi:10.1371/journal.pcbi.1006093)
Supplement: S3 File — (ZIP) [file pcbi.1006093.s003.zip › S6_file_Codes/Codes/SVR_VarSelect_newBoolen.m]

%Building Bayesian MCMCSVM model
%We also provide the function of simulated annealing 


function [ProbTable,EvolveMSE,probability,Tseries,Variables,probList]=SVR_VarSelect_newBoolen(Factor,Response,Variables,tolRun,range,varargin)
%   o Factor:       A matrix of factor array (ector matrix)
%   o Response:     Responses (vector matrix) 
%   o Variables;    The list of variables
%   o tolRun;       The number of cycle
%   o range:        The range for Boolen vector
%   o useSA:        Either apply simulated annealing algorithm or not
%   o IniTmp:       Initial temperature
%   o FinalTmp:     Final temperature
%   o showplot:     Plot the results
%   o svmpara:      SVM parameters

%parsing the variables
p = inputParser;
addRequired(p,'Factor',@ismatrix);
addRequired(p,'Response',@ismatrix);
addRequired(p,'Variables',@ismatrix);
addRequired(p,'tolRun',@ismatrix);
addRequired(p,'range',@ismatrix);
addParamValue(p,'useSA',0,@isnumeric);
addParamValue(p,'IniTmp',10,@isnumeric);
addParamValue(p,'FinalTmp',0.01,@isnumeric);
addParamValue(p,'BurnInCycle',0,@isnumeric);
addParamValue(p,'showplot',0,@isnumeric);
addParamValue(p,'svmpara','-s 4 -t 0 -c 0.75 -v 10 -q',@ischar);
p.KeepUnmatched = true;
parse(p,Factor,Response,Variables,tolRun,range,varargin{:});
rng('shuffle');

if tolRun<10000
    warning('The cycles need to be more than 10000 to get optimal selection power');
end
turning=tolRun/5;
if p.Results.BurnInCycle==0
    BurnInCycle=turning;%Discard the records
else
    BurnInCycle=p.Results.BurnInCycle;
end
%###############################
%Initial factor setting
%Choose and the number of input factor variables is generated by first radomly selecting occpy or empty, and then randomly choosing which variables (no repeated) 
toval=length(Variables);%variable for permutation
selected=zeros(1,toval);
for i=1:toval
    selected(i)=round(rand);
end
if length(Variables)>toval%If the variables for permutation are less then actual # of variables
    selected=[selected,ones(1,length(Variables)-toval)];
end
CTselected=BooleanCT(selected,range);
%###############################
%May fit into multiple outputs (option for fitting single or  multiple abtibody profiling at time)
iniMSE=svmtrain(Response,Factor(:,logical(CTselected)),p.Results.svmpara);
probability=zeros(1,toval);
probList=zeros(tolRun,toval);
Acceptance=0;Testing=0;rate=[];ACCRate=0;
curMSE=iniMSE;
EvolveMSE=[];
posList=randi(toval,1,tolRun);
if ~p.Results.useSA
    Tseries=repmat(p.Results.FinalTmp,1,tolRun);
else
    %T=T0*exp(-decayRate*cycle)
    Tchange=1:turning;
    DeRate=(log(p.Results.IniTmp)-log(p.Results.FinalTmp))/turning;
    Tseries=p.Results.IniTmp.*exp(-DeRate.*Tchange);
    Tseries=[Tseries,repmat(p.Results.FinalTmp,1,tolRun-turning)];
end

for cycle=1:tolRun
    disp(strcat(['The cycle of ', num2str(cycle)]));
    %We use Monte Carlo (MCMC) algorithm
    T=Tseries(cycle);
    %Random select a site from the selected 
    pos=posList(cycle);
    %Perturb the selected position 
    tmpselected=selected;
    tmpselected(pos)=abs(selected(pos)-1);
    CTselected=BooleanCT(tmpselected,range);%Convert to Boolen
    %Prior estimation (based on sequence conservation)
    prior=0;
    %SVR and find MSE
    newMSE=svmtrain(Response,Factor(:,logical(CTselected)),p.Results.svmpara)+prior;
    %CHECK WHEN to turn on ACCEPTANCE RATE ADJUSTMENT
    if T==p.Results.FinalTmp;ACCRate=1;end;
    
    replace=0;
    if newMSE<curMSE %Consider jump to next pos or not
        replace=1;
    else
        cutoff=rand;
        if cycle>turning;Testing=Testing+1;end;
        %exp(log(new/current)/T)
        if exp((log(curMSE)-log(newMSE))/T)>cutoff
            replace=1;
            if cycle>turning;Acceptance=Acceptance+1;end;
        end
    end

    if replace %Jump if qualify
        selected=tmpselected;
        curMSE=newMSE;
    end
    
    EvolveMSE=[EvolveMSE,curMSE];
    probList(cycle,:)=selected;
    if ACCRate && cycle>turning && cycle/100==floor(cycle/100)
        rate=[rate,Acceptance/Testing];
        if (Acceptance/Testing)> 0.001 %Adjust acceptance rate to be 10%
            Tseries((cycle+1):end)=T-T/2;
        else
            Tseries((cycle+1):end)=T+T/2;
        end
        Acceptance=0;Testing=0;
    end
end
%Calculate marginal probabilities for each site
%probability=sum(probList((tolRun*3/5):tolRun,:))/(tolRun-(tolRun*3/5)+1);
probability=mean(probList);
ProbTable=array2table(probability,'VariableNames',strrep(Variables,'.','_'));
if p.Results.showplot
    figure;
    plot(EvolveMSE);
    ylabel('Cross Validation Mean squared error');
    xlabel('Iteration');
    figure;
    plot(rate);
end
%[v,u]=sort(probability);
%probability_sorted=probability(u);
%Variables_sorted=Variables(u);
end
function Output=BooleanCT(selected,range)
    if isempty(range)
        Output=selected;
    else
        rep=repmat(selected(range(1):range(2)),21,1);
        Output=rep(:)';
        if range(1)>1
            Output=[selected(1:range(1)-1),Output];
        end
    end
end
