# Supplementary material for: Exploiting glycan topography for computational design of Env glycoprotein antigenicity
Source: PLoS Comput Biol. 2018 Apr 20;14(4):e1006093. doi: 10.1371/journal.pcbi.1006093 (PMC5931682; doi:10.1371/journal.pcbi.1006093)
Supplement: S2 Table — (XLSX) [file pcbi.1006093.s005.xlsx]

## Sheet: gp120_99variants_ActalNsite
ID	Clade	Name	Total_N_sites	N49	N88	N97	N130	N132	N133	N134	N135	N136	N137	N138	N139	N139_1	N139_2	N139_3	N139_4	N139_5	N139_6	N139_7	N139_9	N139_11	N139_12	N139_13	N139_14	N140	N141	N142	N143	N144	N145	N146	N147	N148	N149	N156	N160	N173	N185	N186	N187	N187_1	N187_2	N187_3	N187_4	N187_5	N187_6
1	A	MK184.W0M.ENV.E4	27	NA	1	NA	0	NA	NA	NA	NA	NA	NA	NA	NA	0	NA	NA	NA	NA	NA	NA	NA	NA	NA	NA	NA	NA	NA	0	NA	NA	NA	0	NA	NA	NA	1	1	NA	NA	NA	NA	0.60396	NA	NA	NA	NA	NA
2	A	MK184.W0M.ENV.G3	25	NA	1	NA	NA	NA	NA	NA	NA	NA	NA	NA	NA	NA	NA	NA	NA	NA	NA	NA	NA	NA	NA	NA	NA	NA	NA	0.868955	NA	NA	NA	0.723834	NA	NA	NA	0.364198	0.911392	NA	NA	NA	NA	0.0785908	0.00542005	NA	NA	NA	NA
3	A	BL274.W6M.ENV.A3	28	NA	0.953968	NA	NA	NA	NA	NA	0.679487	NA	NA	NA	NA	NA	0.617128	NA	NA	NA	0.256927	NA	NA	NA	NA	1	NA	NA	NA	NA	NA	NA	NA	NA	NA	NA	NA	0.243243	0.837838	NA	NA	NA	0.446043	NA	NA	1	NA	NA	0.589928
4	A	ML274.W0M.ENV.F1	28	NA	0.842576	NA	NA	NA	NA	NA	0.915212	NA	NA	NA	NA	NA	0.748756	NA	NA	NA	0.121891	NA	NA	NA	NA	0	NA	NA	NA	NA	NA	NA	NA	NA	NA	NA	NA	1	1	NA	NA	NA	NA	NA	0.226891	1	NA	NA	0.756303
5	A	92RW020	25	NA	1	NA	NA	1	NA	NA	NA	NA	NA	NA	NA	NA	NA	NA	NA	NA	NA	NA	NA	NA	NA	NA	NA	NA	NA	NA	NA	NA	NA	NA	NA	NA	1	1	1	NA	NA	NA	NA	1	NA	NA	NA	NA	NA
6	A	MJ613.W0M.ENV.B1	27	NA	0.991736	NA	NA	NA	NA	0.69898	NA	NA	NA	0.466667	NA	NA	NA	NA	1	1	NA	NA	NA	NA	NA	NA	NA	NA	NA	NA	NA	NA	NA	NA	NA	NA	NA	0.415385	0.846154	NA	0.750355	NA	NA	NA	NA	NA	NA	NA	NA
7	A	ML035.W0M.ENV.I2	31	NA	NA	NA	0.770833	NA	NA	NA	NA	NA	0.95	NA	NA	NA	NA	0.9	NA	NA	NA	NA	NA	0.482759	NA	NA	NA	0.827586	1	NA	NA	NA	NA	0.689655	NA	NA	NA	NA	1	NA	0.0227273	NA	NA	NA	NA	1	NA	NA	NA
8	A	MI206.W0M.ENV.D1	25	NA	1	NA	NA	NA	0.1875	NA	NA	NA	NA	NA	NA	NA	0.1875	NA	NA	NA	NA	NA	NA	NA	NA	NA	NA	NA	NA	NA	NA	NA	NA	NA	NA	NA	NA	1	1	NA	1	NA	NA	NA	NA	1	NA	NA	NA
9	A	MG505.W0M.ENV.H3	23	NA	0.996124	NA	NA	NA	NA	0.847701	NA	NA	NA	NA	0.724238	NA	NA	NA	NA	NA	NA	NA	NA	NA	NA	NA	NA	NA	NA	NA	NA	NA	NA	NA	NA	NA	NA	1	1	NA	NA	NA	NA	NA	NA	1	NA	NA	NA
10	A	MF535.W0M.ENV.D11	27	NA	1	NA	NA	NA	NA	NA	NA	NA	NA	0.841379	NA	NA	NA	NA	0.69863	NA	NA	NA	NA	NA	NA	NA	NA	NA	NA	NA	NA	NA	NA	NA	NA	NA	NA	0.491525	0.585366	NA	NA	NA	0.112474	0.846626	NA	NA	NA	NA	NA
11	B	HcBc2_HBX2	24	NA	1	NA	NA	NA	NA	NA	NA	0.877193	NA	NA	NA	NA	NA	NA	NA	NA	NA	NA	NA	NA	NA	NA	NA	NA	0.82	NA	NA	NA	NA	NA	NA	NA	NA	0.454183	0.879342	NA	NA	0.881538	NA	NA	NA	NA	NA	NA	NA
12	B	SF162	21	NA	1	NA	NA	NA	NA	NA	NA	1	NA	NA	NA	NA	NA	NA	NA	NA	NA	NA	NA	NA	NA	NA	NA	NA	NA	NA	NA	NA	NA	NA	NA	NA	NA	1	NA	NA	NA	NA	NA	NA	NA	NA	NA	NA	NA
13	B	LAI	25	NA	0.964706	NA	NA	NA	NA	NA	NA	0.0833333	NA	NA	NA	NA	1	NA	NA	NA	NA	NA	NA	NA	NA	NA	NA	NA	1	NA	NA	NA	NA	NA	NA	NA	NA	0.203922	0.858521	NA	NA	0.812139	NA	NA	NA	NA	NA	NA	NA
14	B	p1056.TA11.1826	25	NA	0.926829	NA	NA	NA	NA	NA	NA	1	NA	NA	NA	NA	NA	NA	NA	NA	NA	NA	NA	NA	NA	NA	NA	NA	NA	NA	0.421053	NA	NA	NA	NA	NA	NA	0.195046	0.961749	NA	NA	NA	NA	0.781925	NA	NA	NA	NA	NA
15	B	AC10.0	25	0.993348	1	NA	NA	NA	NA	NA	NA	NA	0.999075	NA	NA	NA	NA	NA	NA	NA	NA	NA	NA	NA	NA	NA	NA	NA	NA	0.866266	NA	NA	NA	NA	NA	NA	NA	0.646018	1	NA	NA	NA	NA	NA	NA	0.11215	1	NA	NA
16	B	pTHRO4156	27	NA	1	NA	1	NA	NA	NA	1	NA	NA	NA	NA	1	NA	NA	NA	NA	NA	NA	NA	NA	NA	NA	NA	NA	NA	NA	NA	NA	1	NA	NA	NA	NA	0.623077	0.815385	NA	NA	NA	NA	NA	NA	NA	NA	NA	NA
17	B	pPRB926_04.A9.4239	23	NA	0.882353	NA	0.0344828	NA	NA	NA	0.060241	NA	NA	NA	NA	NA	NA	NA	NA	NA	NA	NA	NA	NA	NA	NA	NA	NA	1	NA	NA	NA	NA	NA	NA	NA	NA	0.803717	0.808146	NA	NA	0.945455	NA	NA	NA	NA	NA	NA	NA
18	B	YU2	24	NA	1	NA	0.153846	NA	NA	NA	NA	1	NA	NA	1	NA	NA	NA	NA	NA	NA	NA	NA	NA	NA	NA	NA	NA	NA	NA	NA	NA	NA	NA	NA	NA	NA	1	1	NA	NA	1	NA	NA	NA	NA	NA	NA	NA
19	B	p1058_11.B11.1550	21	NA	1	NA	NA	NA	NA	NA	1	NA	NA	NA	NA	1	NA	NA	NA	NA	NA	NA	NA	NA	NA	NA	NA	NA	NA	NA	NA	NA	NA	NA	NA	NA	NA	1	1	NA	NA	NA	NA	NA	NA	NA	NA	NA	NA
20	B	p63358.p3.4013	30	NA	0.994371	NA	0.957265	NA	NA	NA	NA	NA	0.45749	NA	NA	NA	NA	0.689189	NA	NA	NA	NA	NA	NA	0.860811	NA	NA	0.397297	NA	NA	NA	NA	NA	NA	NA	NA	NA	0.262533	0.969907	NA	NA	NA	NA	NA	0.853821	NA	NA	NA	NA
21	C	ZM214M.PL15	23	NA	1	NA	0.535754	NA	NA	NA	NA	NA	0.492341	NA	NA	NA	NA	NA	NA	1	NA	NA	NA	NA	NA	NA	NA	NA	NA	NA	NA	NA	NA	NA	0.937626	NA	NA	1	NA	NA	NA	NA	NA	NA	0.976088	NA	NA	NA	NA
22	C	TV-1	27	NA	1	NA	1	NA	NA	NA	1	NA	NA	NA	1	NA	NA	NA	NA	NA	1	NA	NA	NA	NA	NA	NA	NA	NA	NA	NA	1	NA	NA	NA	NA	NA	1	1	NA	NA	NA	NA	NA	NA	NA	NA	NA	NA
23	C	DU172.17	27	NA	0.675676	NA	0.920892	NA	NA	NA	NA	NA	NA	NA	NA	0.0691589	NA	NA	NA	NA	0.920074	NA	NA	NA	NA	NA	NA	NA	NA	NA	NA	NA	NA	NA	NA	0.931354	NA	0.49187	0.748092	NA	NA	NA	NA	NA	NA	1	NA	NA	NA
24	C	Du156.12	24	NA	0	NA	NA	NA	NA	NA	1	NA	NA	NA	NA	NA	1	NA	NA	NA	NA	NA	NA	NA	NA	NA	NA	NA	NA	NA	NA	NA	NA	NA	1	NA	NA	1	1	NA	NA	NA	NA	NA	NA	NA	NA	NA	NA
25	C	CAP210.2.00	29	NA	1	NA	1	NA	NA	NA	NA	NA	NA	1	NA	NA	1	NA	NA	NA	NA	NA	NA	NA	NA	NA	NA	NA	NA	NA	NA	NA	NA	NA	NA	NA	NA	NA	0	NA	NA	0.818182	NA	NA	NA	NA	NA	NA	NA
26	C	ZM233M.PB6	24	NA	0.764706	NA	NA	NA	NA	NA	0	NA	NA	NA	0	NA	NA	NA	NA	NA	NA	NA	NA	NA	NA	NA	NA	NA	NA	NA	NA	NA	NA	NA	NA	NA	NA	NA	1	NA	NA	0	NA	NA	0	NA	NA	NA	NA
27	C	Du151	23	NA	1	NA	0.710037	NA	0.951673	NA	NA	NA	NA	NA	NA	NA	NA	NA	NA	NA	NA	NA	NA	NA	NA	NA	NA	NA	NA	NA	NA	NA	NA	NA	0.827586	NA	NA	0.943662	0.633803	NA	NA	NA	NA	NA	NA	NA	NA	NA	NA
28	C	ZM109F.PB4	23	NA	1	NA	0.824916	NA	NA	NA	NA	NA	NA	0.545151	NA	NA	NA	NA	NA	NA	NA	NA	NA	NA	NA	NA	NA	NA	NA	NA	NA	NA	NA	NA	NA	NA	NA	NA	0.802222	0.832061	NA	NA	NA	NA	0.897611	NA	NA	NA	NA
29	C	ZM197M.PB7	27	NA	0.999293	NA	0.924617	NA	NA	NA	NA	NA	0.869617	NA	NA	NA	0.835052	NA	NA	NA	NA	0.608247	NA	NA	NA	NA	NA	NA	NA	0.0454545	NA	NA	NA	1	NA	NA	NA	NA	0.990909	NA	NA	NA	NA	NA	1	NA	NA	NA	NA
30	C	C.Za.1197MB	22	NA	1	NA	1	NA	NA	NA	1	NA	NA	NA	NA	NA	NA	NA	NA	NA	NA	NA	NA	NA	NA	NA	NA	NA	NA	NA	NA	NA	NA	NA	1	NA	NA	0.978723	0.446809	NA	NA	NA	NA	NA	NA	NA	NA	NA	NA
31	A	Q769.h5	23	NA	1	NA	1	NA	NA	NA	NA	NA	NA	NA	NA	NA	1	NA	NA	NA	NA	NA	NA	NA	NA	NA	NA	NA	NA	NA	NA	NA	NA	NA	NA	NA	NA	1	0.781818	NA	NA	NA	NA	NA	NA	NA	NA	NA	1
32	B	ADA	27	NA	1	NA	1	NA	NA	NA	NA	1	NA	NA	NA	NA	NA	NA	NA	NA	NA	NA	NA	NA	NA	NA	NA	NA	NA	1	1	NA	NA	NA	NA	NA	NA	1	1	NA	NA	NA	NA	NA	NA	NA	NA	NA	NA
33	B	JRFL	23	NA	1	NA	NA	NA	NA	NA	1	NA	NA	0.72973	NA	NA	NA	NA	NA	NA	NA	NA	NA	NA	NA	NA	NA	NA	NA	1	NA	NA	NA	NA	NA	NA	NA	0.571429	1	NA	NA	NA	1	NA	NA	NA	NA	NA	NA
34	B	JRCSF	23	NA	0.977327	NA	NA	NA	NA	NA	0.885057	NA	NA	0.896552	NA	NA	NA	NA	NA	NA	NA	NA	NA	NA	NA	NA	NA	NA	NA	NA	NA	NA	NA	NA	NA	NA	NA	0.491103	0.82699	NA	NA	NA	NA	NA	NA	NA	NA	NA	NA
35	B	89.6	23	NA	1	NA	1	NA	NA	NA	1	NA	NA	NA	1	NA	NA	NA	NA	NA	NA	NA	NA	NA	NA	NA	NA	1	NA	NA	NA	NA	NA	NA	NA	NA	NA	1	NA	NA	NA	1	NA	NA	NA	NA	NA	NA	NA
36	B	R2	26	NA	1	NA	0.895652	NA	NA	NA	NA	0.518519	NA	NA	NA	NA	0.927711	1	NA	NA	NA	NA	NA	NA	NA	NA	NA	NA	0.927711	NA	NA	NA	NA	NA	NA	NA	NA	0.451515	NA	NA	NA	NA	NA	NA	NA	NA	NA	NA	NA
37	B	MN	24	NA	1	NA	1	NA	NA	NA	NA	1	NA	NA	NA	NA	NA	1	1	NA	NA	NA	NA	NA	NA	NA	NA	NA	1	NA	NA	NA	NA	NA	NA	NA	NA	0.608163	0.873469	NA	NA	0.486486	NA	NA	NA	NA	NA	NA	NA
38	B	BaL	24	NA	1	NA	0.863636	NA	NA	NA	NA	1	NA	NA	NA	NA	NA	1	NA	NA	NA	NA	NA	NA	NA	NA	NA	1	NA	NA	NA	NA	NA	NA	NA	NA	NA	0.255682	0.930435	NA	NA	0.261538	NA	NA	NA	NA	NA	NA	NA
39	CRF07_BC	CN54	23	NA	1	NA	NA	NA	1	NA	NA	NA	NA	NA	NA	NA	NA	NA	NA	NA	NA	1	NA	NA	NA	NA	NA	NA	NA	NA	NA	NA	NA	NA	NA	NA	NA	0.598131	0.925234	NA	NA	NA	NA	0.649701	NA	NA	NA	NA	NA
40	C	C.Za.1197MB	22	NA	1	NA	1	NA	NA	NA	1	NA	NA	NA	NA	NA	NA	NA	NA	NA	NA	NA	NA	NA	NA	NA	NA	NA	NA	NA	NA	NA	NA	NA	1	NA	NA	1	1	NA	NA	NA	NA	NA	NA	NA	NA	NA	NA
41	A	MG505.W0M.ENV.A2	23	NA	0.822549	NA	NA	NA	0.978548	NA	NA	NA	NA	NA	0.647351	NA	NA	NA	NA	NA	NA	NA	NA	NA	NA	NA	NA	NA	NA	NA	NA	NA	NA	NA	NA	NA	NA	0.395833	0.895833	NA	NA	NA	NA	NA	NA	0.338983	NA	NA	0.483051
42	A	MI206.W0M.Env.B1	25	NA	0.99422	NA	NA	NA	0.759804	NA	NA	NA	NA	NA	NA	NA	0.983051	NA	NA	NA	NA	NA	NA	NA	NA	NA	NA	NA	NA	NA	NA	NA	NA	NA	NA	NA	NA	0.4	0.755556	NA	NA	NA	NA	NA	NA	0.612583	NA	NA	NA
43	A	MJ412.W0M.ENV.B1	26	1	1	NA	NA	NA	NA	NA	0.923077	NA	NA	NA	NA	NA	NA	NA	NA	NA	NA	NA	NA	NA	NA	NA	NA	NA	NA	NA	NA	NA	NA	NA	NA	NA	NA	0.142857	0.571429	NA	NA	NA	NA	NA	0.450593	NA	NA	0.751969	NA
44	A	MJ412.W0M.ENV.C1	28	1	1	NA	NA	NA	NA	NA	0.417219	NA	NA	NA	NA	NA	0.996678	NA	NA	NA	0.6	NA	NA	NA	NA	NA	NA	NA	NA	NA	NA	NA	NA	NA	NA	NA	NA	0.133333	1	NA	NA	NA	NA	0.371429	0.371429	NA	NA	0.342857	NA
45	A	MJ613.W0M.ENV.A2	22	NA	1	NA	NA	NA	NA	NA	NA	NA	NA	NA	NA	NA	NA	NA	0.647959	0.627551	NA	NA	NA	NA	NA	NA	NA	NA	NA	NA	NA	NA	NA	NA	NA	NA	NA	0.395349	0.92	NA	NA	0.505547	NA	NA	NA	NA	NA	NA	NA
46	A	ML035.W0M.ENV.G2	30	NA	0.990099	NA	NA	NA	NA	NA	NA	NA	NA	0.0740741	NA	NA	NA	NA	NA	NA	NA	NA	NA	NA	NA	NA	NA	0.56	NA	NA	NA	NA	NA	0.843373	NA	NA	NA	0.306748	0.907975	NA	NA	NA	NA	NA	NA	0.85	NA	NA	NA
47	A	BL035.W6M.ENV.C1	26	NA	NA	NA	0.957692	NA	NA	NA	0.767486	NA	NA	NA	NA	NA	NA	NA	NA	NA	NA	NA	NA	NA	NA	NA	NA	NA	NA	NA	NA	NA	NA	NA	NA	NA	NA	NA	0.932836	NA	0.264151	NA	NA	NA	NA	0.789116	NA	NA	NA
48	A	ML274.W0M.ENV.B1	26	NA	1	NA	NA	NA	NA	NA	0.92562	NA	NA	NA	0.545455	NA	NA	NA	NA	NA	NA	NA	NA	NA	NA	0.6	NA	NA	NA	NA	NA	NA	1	NA	NA	NA	NA	0.5	1	NA	NA	NA	NA	NA	0.092827	1	NA	NA	0.611814
49	B	p1012.TC21.3257	29	NA	1	1	0.666667	NA	NA	NA	NA	1	NA	NA	NA	NA	1	NA	NA	NA	NA	NA	NA	NA	NA	NA	NA	NA	NA	NA	1	1	NA	NA	NA	NA	NA	1	1	NA	NA	0.495495	NA	NA	NA	NA	NA	NA	NA
50	B	p1006_11.C3.1601	28	NA	1	NA	0.950617	NA	NA	NA	NA	NA	0.950617	0.866667	NA	NA	0.347395	NA	NA	NA	NA	NA	NA	NA	NA	NA	NA	NA	NA	NA	NA	NA	NA	0.0329949	NA	NA	NA	NA	0.92623	NA	NA	NA	NA	NA	0.255446	NA	NA	NA	NA
51	B	p1054.TC4.1499	26	1	1	NA	1	NA	NA	NA	NA	NA	NA	1	NA	NA	NA	NA	NA	NA	NA	NA	NA	NA	NA	NA	NA	NA	1	NA	NA	NA	NA	NA	NA	NA	NA	0.29771	NA	NA	NA	NA	NA	0.205128	NA	NA	NA	NA	NA
52	B	p1059_09.A4.1460	27	NA	0.997312	NA	0.565268	NA	NA	NA	NA	0.920172	NA	NA	NA	NA	NA	0.858833	NA	NA	NA	NA	NA	NA	NA	NA	NA	0.300314	NA	NA	NA	NA	NA	NA	NA	NA	NA	0.466667	0.986667	NA	NA	NA	NA	NA	NA	0.666796	NA	NA	NA
53	B	p62357_14.D3.4589	25	NA	0.558176	NA	0.858806	NA	0.87565	NA	NA	NA	NA	0.666667	NA	NA	NA	NA	NA	NA	NA	NA	NA	NA	NA	NA	NA	NA	NA	NA	NA	NA	NA	NA	NA	NA	NA	0.641646	0.582734	NA	NA	NA	NA	0.879051	NA	NA	NA	NA	NA
54	B	p6240_08.TA5.4622	27	NA	1	NA	0.894737	NA	NA	NA	NA	NA	NA	NA	NA	NA	NA	1	NA	NA	NA	NA	NA	NA	NA	NA	NA	NA	NA	NA	1	NA	NA	NA	NA	NA	NA	0.864407	0.915254	NA	NA	NA	NA	1	NA	NA	NA	NA	NA
55	B	p700010040.C9.4520	21	NA	1	NA	0.960784	NA	NA	NA	NA	1	NA	NA	0.680851	NA	NA	NA	NA	NA	NA	NA	NA	NA	NA	NA	NA	NA	NA	NA	NA	NA	NA	NA	NA	NA	NA	1	NA	NA	0.707865	NA	NA	NA	NA	NA	NA	NA	NA
56	B	p700010058.A4.4357	28	NA	1	NA	1	NA	NA	NA	NA	1	1	NA	NA	NA	NA	NA	NA	NA	NA	NA	NA	NA	NA	NA	NA	NA	NA	NA	NA	NA	NA	NA	1	NA	NA	0	NA	NA	NA	NA	NA	1	1	NA	NA	NA	NA
57	B	p9014_01.TB1.4769	27	NA	1	NA	0.833333	NA	NA	NA	NA	NA	NA	NA	0.835443	NA	NA	NA	NA	NA	NA	NA	0	NA	0	NA	NA	1	NA	NA	0	NA	NA	NA	NA	NA	NA	0.473684	1	NA	NA	NA	NA	NA	NA	NA	NA	NA	NA
58	B	p9021_14.B2.4571	27	NA	1	NA	NA	NA	NA	NA	NA	NA	0.688889	NA	NA	NA	NA	NA	NA	NA	NA	NA	NA	0	NA	NA	0	0	NA	NA	NA	NA	0.693878	NA	NA	NA	NA	0.472603	0.910959	NA	NA	NA	NA	NA	NA	NA	NA	NA	NA
59	B	pPRB931_06.TC3.4930	24	NA	1	NA	NA	NA	NA	NA	0.176471	NA	NA	0.176471	NA	NA	NA	NA	NA	NA	NA	NA	NA	NA	NA	NA	NA	NA	NA	NA	NA	NA	NA	NA	NA	NA	NA	1	1	NA	NA	0.928571	NA	NA	NA	NA	NA	NA	NA
60	B	pSC05.8C11.2344	28	NA	0.991525	NA	1	NA	NA	NA	NA	NA	1	NA	NA	NA	NA	NA	NA	NA	NA	NA	NA	NA	NA	NA	NA	NA	NA	NA	NA	NA	0.988372	NA	NA	NA	NA	1	1	NA	NA	NA	NA	NA	NA	0.716005	NA	NA	NA
61	B	pSC45.4B5.2631	29	NA	1	NA	NA	NA	NA	NA	NA	NA	0.742466	NA	NA	NA	NA	0.803371	0.797753	NA	NA	NA	NA	NA	NA	0.783708	0.640449	NA	NA	NA	NA	0.126404	0.0702247	NA	NA	NA	NA	0.562791	0.962543	NA	NA	NA	NA	NA	NA	NA	NA	NA	NA
62	B	pWEAUd15.410.5017	24	NA	1	NA	0.919279	NA	NA	NA	0.893784	NA	NA	NA	NA	NA	0.898765	NA	NA	NA	NA	NA	NA	NA	NA	NA	NA	NA	0.78022	NA	NA	NA	NA	NA	NA	NA	NA	0.105882	0.887597	NA	NA	NA	NA	NA	NA	NA	NA	NA	NA
63	A	00KE_KER2018	23	NA	1	NA	NA	NA	NA	NA	1	NA	NA	1	NA	NA	NA	NA	1	NA	NA	NA	NA	NA	NA	NA	NA	NA	NA	NA	NA	NA	NA	NA	NA	NA	NA	0.777778	1	NA	NA	NA	0	NA	NA	NA	NA	NA	NA
64	CRF01_AE	CM235	22	NA	1	NA	NA	NA	NA	NA	1	NA	NA	NA	NA	NA	NA	NA	NA	NA	NA	NA	NA	NA	NA	NA	1	NA	NA	NA	NA	NA	NA	NA	NA	NA	1	0.538462	1	NA	NA	NA	NA	NA	NA	NA	NA	NA	NA
65	CRF01_AE	CM240	24	NA	0.987775	NA	0.597403	NA	NA	NA	0.949275	NA	NA	NA	NA	NA	NA	NA	0.539855	NA	NA	NA	NA	NA	NA	NA	NA	NA	NA	0.3	NA	NA	NA	NA	NA	NA	0.712352	0.994792	0.989583	NA	NA	NA	NA	NA	NA	NA	NA	NA	NA
66	CRF01_AE	90TH_Cm244	23	NA	1	NA	NA	NA	NA	NA	0	NA	NA	NA	NA	1	NA	NA	NA	NA	NA	NA	NA	NA	NA	NA	1	NA	NA	0	NA	NA	NA	NA	NA	NA	0.771429	1	1	NA	NA	NA	NA	NA	NA	NA	NA	NA	NA
67	CRF02_AG	98US_MSC5007	26	NA	0.998681	NA	NA	NA	NA	NA	0.926768	NA	NA	NA	0.672544	NA	NA	NA	NA	NA	NA	NA	NA	NA	NA	NA	NA	NA	NA	NA	NA	NA	NA	NA	NA	NA	NA	0.948413	0.980159	NA	NA	NA	0.514493	NA	NA	NA	NA	NA	NA
68	CRF02_AG	01CM_0002BBY	26	NA	1	NA	NA	NA	1	NA	NA	NA	NA	NA	0.179487	NA	NA	NA	NA	NA	NA	NA	NA	NA	NA	NA	NA	NA	NA	NA	NA	NA	NA	NA	NA	NA	NA	1	1	NA	NA	1	NA	NA	NA	NA	NA	NA	NA
69	CRF02_AG	01CM_1475MV	24	NA	1	NA	NA	NA	NA	1	NA	NA	NA	NA	1	NA	NA	NA	NA	NA	NA	NA	NA	NA	NA	NA	NA	NA	NA	NA	NA	NA	1	NA	NA	NA	NA	1	1	NA	NA	NA	NA	NA	1	NA	NA	NA	NA
70	CRF07_BC	CN54	23	NA	1	NA	NA	NA	1	NA	NA	NA	NA	NA	NA	NA	NA	NA	NA	NA	NA	1	NA	NA	NA	NA	NA	NA	NA	NA	NA	NA	NA	NA	NA	NA	NA	0.382022	0.923963	NA	NA	NA	NA	0.666667	NA	NA	NA	NA	NA
71	CRF07_BC	Consensus	24	NA	1	NA	NA	NA	1	NA	NA	NA	NA	NA	NA	NA	NA	NA	NA	NA	NA	1	NA	NA	NA	NA	NA	NA	NA	NA	NA	1	NA	NA	NA	0	NA	0.0833333	0.902111	NA	NA	NA	NA	NA	NA	NA	NA	NA	NA
72	CRF01_AE	A244	23	NA	0.9125	NA	NA	NA	NA	NA	0.484848	NA	NA	NA	NA	0.116279	NA	NA	NA	NA	NA	NA	NA	NA	NA	NA	0.764045	NA	NA	0.110211	NA	NA	NA	NA	NA	NA	0.868827	0.857143	0.964286	NA	NA	NA	NA	NA	NA	NA	NA	NA	NA
73	CRF07_BC	CH181	26	NA	1	NA	NA	NA	NA	NA	0.612903	NA	NA	NA	NA	0.586895	NA	NA	NA	NA	NA	1	NA	NA	NA	NA	NA	NA	NA	NA	NA	0.89548	NA	NA	NA	NA	NA	0.80083	0.961131	NA	NA	NA	NA	NA	NA	NA	NA	NA	NA
74	CRF01_AE	CM235	22	NA	1	NA	NA	NA	NA	NA	0.700787	NA	NA	NA	NA	NA	NA	NA	NA	NA	NA	NA	NA	NA	NA	NA	0.984252	NA	NA	NA	NA	NA	NA	NA	NA	NA	0.883212	0.775862	0.810345	NA	NA	NA	NA	NA	NA	NA	NA	NA	NA
76	C	001428-2.4	24	NA	1	NA	NA	NA	NA	NA	0.997143	NA	NA	NA	NA	1	NA	NA	NA	NA	1	NA	NA	NA	NA	NA	NA	NA	NA	NA	NA	NA	NA	NA	NA	NA	NA	0.768116	0.922705	NA	NA	NA	NA	NA	NA	NA	NA	NA	NA
77	A	Q461.d1	28	NA	0.75	NA	0.278788	NA	NA	NA	NA	NA	0.901961	NA	NA	NA	NA	1	NA	NA	NA	NA	NA	NA	NA	NA	NA	NA	NA	NA	NA	NA	NA	NA	NA	NA	NA	0.909091	0.863636	NA	NA	NA	NA	0.212121	NA	NA	NA	0.865952	NA
78	A	Con_A1	26	NA	1	NA	1	NA	NA	NA	1	NA	NA	1	1	NA	NA	NA	NA	NA	NA	NA	NA	NA	NA	NA	NA	NA	NA	NA	NA	NA	NA	NA	NA	NA	NA	1	1	NA	NA	NA	0	NA	NA	NA	NA	NA	NA
79	A	Con_A2	24	NA	1	NA	1	NA	NA	NA	1	NA	NA	1	1	NA	NA	NA	NA	NA	NA	NA	NA	NA	NA	NA	NA	NA	NA	NA	NA	NA	NA	NA	NA	NA	NA	0.32	0.84	NA	NA	NA	NA	0.262411	NA	NA	NA	NA	NA
80	B	Con_B	26	NA	0.992647	NA	0.661557	NA	NA	NA	NA	0.624268	NA	NA	NA	NA	NA	NA	NA	NA	NA	NA	NA	NA	NA	NA	NA	NA	NA	0.73596	NA	NA	NA	NA	NA	NA	NA	0.233766	1	NA	NA	NA	NA	NA	NA	NA	NA	NA	NA
81	C	Con_C	25	NA	1	NA	0.743386	NA	0.73545	NA	NA	NA	NA	0.531746	NA	NA	NA	NA	NA	NA	NA	NA	NA	NA	NA	NA	NA	NA	NA	NA	NA	NA	NA	NA	NA	NA	NA	0.880952	0.666667	NA	NA	NA	0.185185	NA	NA	NA	NA	NA	NA
82	C	Con_C	25	NA	1	NA	1	NA	1	NA	NA	NA	NA	1	NA	NA	NA	NA	NA	NA	NA	NA	NA	NA	NA	NA	NA	NA	NA	NA	NA	NA	NA	NA	NA	NA	NA	1	1	NA	NA	NA	1	NA	NA	NA	NA	NA	NA
83	NA	Con_of_Cons	27	0.97035	0.996301	NA	0.956599	NA	NA	NA	0.840693	NA	NA	0.293658	0.10252	NA	NA	NA	NA	NA	NA	NA	NA	NA	NA	NA	NA	NA	NA	NA	NA	NA	NA	NA	NA	NA	NA	0.0885417	0.385542	NA	NA	NA	0.112033	NA	NA	NA	NA	NA	NA
84	B	pCAAN5342	26	NA	0.998106	NA	0.769748	NA	NA	NA	0.976471	NA	NA	NA	NA	0.831366	NA	NA	NA	NA	NA	NA	NA	NA	NA	NA	NA	NA	NA	NA	NA	NA	NA	NA	NA	NA	NA	0.417219	0.966667	NA	NA	NA	NA	NA	NA	NA	NA	NA	NA
85	B	SC422661.8	27	NA	0.992521	NA	0.962366	NA	NA	NA	NA	NA	1	NA	NA	NA	NA	NA	NA	NA	NA	NA	NA	NA	NA	NA	NA	NA	NA	NA	NA	NA	1	NA	NA	NA	NA	0.606695	0.866438	NA	NA	NA	NA	NA	NA	0.976974	NA	NA	NA
86	B	6535	28	NA	1	NA	NA	NA	NA	NA	0.886364	0.886536	NA	NA	NA	NA	0.993949	0.993949	NA	NA	NA	NA	NA	NA	NA	NA	NA	NA	NA	NA	NA	NA	0.03177	NA	NA	NA	NA	0.556728	0.741379	NA	NA	0.952756	NA	NA	NA	NA	NA	NA	NA
87	B	QH0692	28	NA	0.996859	NA	0.972752	NA	NA	NA	NA	NA	NA	NA	NA	NA	1	NA	NA	NA	1	NA	NA	NA	NA	NA	NA	NA	NA	NA	NA	NA	NA	NA	NA	0.9	NA	0.604027	NA	NA	NA	NA	NA	0.884615	0.884615	NA	NA	NA	NA
88	B	PVO	29	NA	1	NA	1	NA	NA	NA	NA	1	NA	NA	1	NA	NA	1	NA	NA	NA	NA	NA	NA	NA	NA	NA	NA	NA	NA	NA	NA	NA	NA	NA	NA	NA	0	1	NA	NA	NA	NA	NA	NA	NA	NA	0	NA
89	B	TRO	29	NA	1	NA	1	NA	NA	1	NA	NA	NA	NA	NA	NA	1	NA	NA	NA	NA	NA	NA	NA	NA	NA	NA	0.157895	NA	NA	NA	NA	NA	NA	0.157895	NA	NA	0.461538	1	NA	NA	NA	NA	NA	NA	NA	NA	NA	NA
90	B	pWITO4160	26	1	1	NA	NA	NA	1	NA	NA	NA	NA	NA	NA	1	NA	NA	NA	NA	NA	NA	NA	NA	NA	NA	NA	NA	NA	NA	NA	NA	NA	NA	1	NA	NA	0.578595	0.742475	NA	NA	NA	NA	NA	NA	NA	NA	NA	NA
91	B	pTRJO4551	27	NA	0.933333	NA	1	NA	NA	NA	NA	1	NA	NA	NA	NA	1	NA	NA	NA	NA	NA	NA	NA	NA	NA	1	0.756944	NA	NA	NA	NA	NA	NA	NA	NA	NA	0.63125	0.927383	NA	NA	NA	NA	NA	NA	NA	NA	NA	NA
92	B	pREJO4541	24	NA	1	NA	NA	NA	NA	NA	1	NA	NA	NA	NA	1	NA	NA	NA	NA	NA	NA	NA	NA	NA	NA	NA	NA	NA	NA	NA	NA	1	NA	NA	NA	NA	0.871831	0.974648	NA	NA	NA	NA	NA	NA	NA	NA	NA	NA
93	B	pRHPA4259	25	0.973837	0.998066	NA	0.945869	NA	NA	NA	NA	NA	NA	0.997179	NA	NA	NA	NA	NA	NA	NA	NA	NA	NA	NA	NA	NA	NA	NA	NA	NA	NA	NA	NA	NA	1	NA	0.232911	0.951168	NA	NA	NA	NA	0.860279	NA	NA	NA	NA	NA
94	C	ZM135M.PL10a	23	NA	1	NA	NA	NA	1	NA	NA	NA	NA	1	NA	NA	NA	NA	NA	NA	NA	NA	NA	NA	NA	NA	NA	NA	NA	NA	NA	NA	NA	NA	NA	NA	NA	1	1	NA	NA	NA	NA	NA	0.0178571	NA	NA	NA	0.390164
95	C	CAP45.2.00	24	NA	0.761905	NA	NA	NA	0.972222	NA	NA	NA	0.986577	NA	NA	NA	NA	NA	NA	NA	NA	NA	NA	NA	NA	NA	NA	NA	NA	NA	NA	NA	NA	NA	NA	NA	NA	0.772152	0.683544	NA	NA	NA	NA	NA	NA	NA	NA	NA	NA
96	C	Du422.1	24	NA	1	NA	NA	NA	NA	NA	1	NA	NA	NA	NA	NA	1	NA	NA	NA	NA	NA	NA	NA	NA	NA	NA	NA	NA	NA	NA	NA	NA	NA	1	NA	NA	1	1	NA	NA	NA	NA	NA	NA	NA	NA	NA	NA
97	C	ZM214M.PL15	23	NA	1	NA	1	NA	NA	NA	NA	NA	1	NA	NA	NA	NA	NA	NA	1	NA	NA	NA	NA	NA	NA	NA	NA	NA	NA	NA	NA	NA	NA	1	NA	NA	1	NA	NA	NA	NA	NA	NA	0.923408	NA	NA	NA	NA
98	C	ZM249M.PL1	23	NA	0.431078	NA	NA	NA	NA	NA	0.936695	NA	NA	NA	0.983906	NA	NA	NA	0.935378	NA	NA	NA	NA	NA	NA	NA	NA	NA	NA	NA	NA	NA	NA	NA	NA	NA	NA	0.41	0.909091	NA	NA	NA	NA	0.545455	NA	NA	NA	NA	NA
99	C	ZM53M.PB12	25	NA	1	NA	0.958042	NA	NA	NA	NA	0.974359	NA	NA	NA	NA	NA	NA	NA	NA	NA	NA	NA	NA	NA	NA	NA	NA	NA	NA	NA	NA	NA	NA	NA	NA	NA	0.225806	0.225806	NA	NA	NA	NA	1	1	NA	NA	NA	NA
[truncated: 66 more columns]
